# Supplementary material for: Cohesin composition and dosage independently affect early development in zebrafish
Source: Development. 2024 Aug 1;151(15):dev202593. doi: 10.1242/dev.202593 (PMC11317101; doi:10.1242/dev.202593)
Supplement: Table S1. Cell cycle genes (Reactome PA) significantly (5% FDR) dysregulated in homozygous mutant rad21 tailbuds. [file develop-151-202593-TableS1.xlsx]

## Sheet: Data S1
Data S1: Cell cycle genes (Reactome PA) significantly (5% FDR) dysregulated in homozygous rad21 tailbuds
	ID	baseMean	log2FoldChange	lfcSE	stat	pvalue	padj	hgnc_symbol	zfin_id_symbol	entrezgene_id
4261	ENSDARG00000075826	21.8128	-7.74227	1.0941	-7.07641	1.47935e-12	5.35401e-11	MSH4		559917
6029	ENSDARG00000055754	19.8133	-3.99628	0.686612	-5.82029	5.87469e-09	1.14418e-07		smc1a	559665
3391	ENSDARG00000006092	25730	-3.85918	0.123318	-31.2944	5.56022e-215	6.67088e-211		rad21a	322275
5190	ENSDARG00000055883	8.41191	-2.91918	0.858915	-3.39869	0.000677104	0.00377314		dmc1	553953
6935	ENSDARG00000045695	998.356	-2.58867	0.173621	-14.9099	2.84333e-50	2.06744e-47		myca	30686
7614	ENSDARG00000110812	33.4366	-2.02531	0.406135	-4.9868	6.13871e-07	8.0579e-06			100333562
7615	ENSDARG00000110812	33.4366	-2.02531	0.406135	-4.9868	6.13871e-07	8.0579e-06			100331412
7616	ENSDARG00000110812	33.4366	-2.02531	0.406135	-4.9868	6.13871e-07	8.0579e-06			100150038
7617	ENSDARG00000110812	33.4366	-2.02531	0.406135	-4.9868	6.13871e-07	8.0579e-06			100126027
7618	ENSDARG00000110812	33.4366	-2.02531	0.406135	-4.9868	6.13871e-07	8.0579e-06			794549
7619	ENSDARG00000110812	33.4366	-2.02531	0.406135	-4.9868	6.13871e-07	8.0579e-06			101886781
1939	ENSDARG00000017425	77.7532	-1.52907	0.337682	-4.52814	5.9504e-06	6.22135e-05			101885282
6833	ENSDARG00000043236	24.8679	-1.36198	0.435206	-3.12951	0.00175099	0.00836783		ccna1	404206
7509	ENSDARG00000051748	774.901	-1.26182	0.12896	-9.78456	1.31161e-22	1.41766e-20		ccnd2a	799608
4764	ENSDARG00000093597	363.915	-1.20033	0.215713	-5.56447	2.62943e-08	4.59863e-07		oip5	799087
7375	ENSDARG00000024276	1152.26	-1.1672	0.123816	-9.42688	4.22465e-21	3.97531e-19		pcbp4	406391
5589	ENSDARG00000043137	4630.25	-1.12372	0.129823	-8.6558	4.89481e-18	3.55912e-16		cdca8	492815
6817	ENSDARG00000068919	305.311	-1.08363	0.157216	-6.89263	5.47711e-12	1.82279e-10		rad51c	450081
589	ENSDARG00000039302	3751.05	-1.07565	0.16997	-6.32849	2.4757e-10	6.33309e-09		terfa	192316
4134	ENSDARG00000018006	4106.22	-0.992486	0.154476	-6.42487	1.31986e-10	3.53857e-09		vrk1	406694
5685	ENSDARG00000069790	3179.88	-0.946175	0.210392	-4.49721	6.88519e-06	7.08144e-05		dynll2a	373083
2049	ENSDARG00000058522	1214.54	-0.94259	0.17144	-5.49809	3.83927e-08	6.46026e-07		shq1	567601
26	ENSDARG00000070408	339.078	-0.911246	0.184946	-4.9271	8.34585e-07	1.06238e-05		ccnd2b	565038
4993	ENSDARG00000002304	1164.73	-0.830048	0.132591	-6.26023	3.84421e-10	9.39325e-09		gins2	554146
6240	ENSDARG00000004937	3074.04	-0.818828	0.167489	-4.88883	1.01435e-06	1.26524e-05		skp2	563708
6355	ENSDARG00000005172	2080.61	-0.787981	0.194264	-4.05624	4.987e-05	0.000402229		dynll2b	572690
4812	ENSDARG00000025948	972.751	-0.783196	0.127947	-6.12123	9.28553e-10	2.12399e-08		mlh1	393632
7527	ENSDARG00000013438	143.244	-0.76675	0.283903	-2.70074	0.00691847	0.0258179		sycp3	678602
1261	ENSDARG00000026454	1601.54	-0.738707	0.108039	-6.83741	8.06366e-12	2.58328e-10		mis12	393349
4643	ENSDARG00000104810	58.3702	-0.712114	0.238774	-2.98238	0.00286019	0.0125467		akt3a	560549
3322	ENSDARG00000037158	3547.71	-0.707071	0.116366	-6.07625	1.23022e-09	2.75879e-08		rcc1	406457
867	ENSDARG00000098622	1292.19	-0.70614	0.139503	-5.06184	4.15229e-07	5.66103e-06		ccne1	30188
1121	ENSDARG00000055639	8460.83	-0.685951	0.139371	-4.92177	8.57645e-07	1.08712e-05		ruvbl2	317678
3412	ENSDARG00000105258	368.712	-0.676996	0.20205	-3.35064	0.000806243	0.00438979		cep72	553488
129	ENSDARG00000029018	1591.81	-0.66672	0.165895	-4.01894	5.8461e-05	0.000460076		cdkn1ba	402862
43	ENSDARG00000045815	1548.79	-0.66435	0.131437	-5.05451	4.31503e-07	5.85959e-06		mcm10	553396
7181	ENSDARG00000102798	12270.9	-0.652216	0.0952711	-6.84589	7.60016e-12	2.45776e-10		mcm2	192338
4447	ENSDARG00000056984	485.607	-0.623058	0.138366	-4.50298	6.70063e-06	6.90848e-05		rad9a	393176
7043	ENSDARG00000040041	10320.1	-0.615905	0.0838734	-7.34327	2.08435e-13	8.60825e-12		mcm4	337598
5925	ENSDARG00000109646	1624.9	-0.600783	0.135783	-4.42458	9.66285e-06	9.56124e-05			555850
6332	ENSDARG00000044484	1776.41	-0.594364	0.0961022	-6.18471	6.22167e-10	1.46214e-08		cdc23	393907
5858	ENSDARG00000067668	351.393	-0.584016	0.154893	-3.77045	0.000162953	0.00111972		cep57	791201
6627	ENSDARG00000101465	1083.53	-0.582631	0.110246	-5.28484	1.25812e-07	1.89746e-06			NA
2229	ENSDARG00000020289	1211.67	-0.577612	0.159934	-3.61156	0.000304362	0.00190584		pif1	326729
2463	ENSDARG00000016304	3320.73	-0.577112	0.120842	-4.77577	1.79019e-06	2.11605e-05		tfdp1b	393749
5144	ENSDARG00000077178	215.308	-0.573007	0.170778	-3.35527	0.000792882	0.00433178			751759
2503	ENSDARG00000008723	549.582	-0.558473	0.210518	-2.65285	0.00798156	0.028917		prkcba	100006675
4523	ENSDARG00000075421	1452.34	-0.556421	0.157315	-3.53699	0.000404714	0.00243386		pttg1	100307086
116	ENSDARG00000094191	1531.66	-0.553437	0.152965	-3.61806	0.000296819	0.00186395		nup37	436892
3651	ENSDARG00000024471	943.326	-0.55314	0.156354	-3.53775	0.000403559	0.00242874		nsl1	562522
2061	ENSDARG00000086490	139.488	-0.544041	0.167946	-3.23938	0.00119791	0.00610016			796761
6374	ENSDARG00000016484	22916.4	-0.541298	0.149776	-3.61404	0.000301463	0.00188867		dkc1	613144
4445	ENSDARG00000057026	72698.3	-0.537699	0.13032	-4.126	3.69124e-05	0.000309041		ran	30572
576	ENSDARG00000043781	149.701	-0.53637	0.218725	-2.45226	0.0141963	0.0461384		psmb10	436816
3632	ENSDARG00000024204	11044.8	-0.533707	0.0771604	-6.91685	4.61797e-12	1.55629e-10		mcm3	192323
739	ENSDARG00000054473	981.681	-0.532414	0.106839	-4.98334	6.24969e-07	8.19013e-06		tinf2	566362
2077	ENSDARG00000022652	612.961	-0.532283	0.201723	-2.63868	0.0083229	0.0299502		psmf1	436820
113	ENSDARG00000007315	6834.58	-0.532216	0.12104	-4.39703	1.09741e-05	0.000107033		tmpoa	352907
1857	ENSDARG00000057683	12825.7	-0.519777	0.105363	-4.9332	8.08942e-07	1.03413e-05		mcm6	566409
851	ENSDARG00000075682	1379.96	-0.517725	0.11929	-4.34007	1.42439e-05	0.000133746		orc6	324256
1738	ENSDARG00000089291	1232.03	-0.517077	0.177657	-2.91053	0.00360814	0.0152157		cenpx	100332714
975	ENSDARG00000016594	1448.18	-0.51653	0.119506	-4.3222	1.54478e-05	0.000143732		haus4	436698
1485	ENSDARG00000093622	2979.23	-0.513659	0.11322	-4.53682	5.71101e-06	5.99456e-05		spc24	554147
1541	ENSDARG00000019507	11799.1	-0.513232	0.107912	-4.75604	1.97431e-06	2.30528e-05		mcm5	286747
6190	ENSDARG00000028900	1067.14	-0.508734	0.144063	-3.53133	0.000413471	0.00247907	ODF2		792921
3643	ENSDARG00000014013	7248.41	-0.507103	0.10238	-4.95317	7.30154e-07	9.41938e-06		lbr	368360
2195	ENSDARG00000023584	1084.21	-0.497157	0.123033	-4.04085	5.32568e-05	0.00042455		cdc7	492768
2395	ENSDARG00000060041	8954.95	-0.490988	0.113547	-4.32408	1.53167e-05	0.000142672		lig1	556995
6272	ENSDARG00000037009	13895.1	-0.487143	0.164337	-2.96429	0.00303384	0.0131807		banf1	334717
2232	ENSDARG00000100741	7880.81	-0.473863	0.134529	-3.52239	0.000427672	0.00254893		cdc20	406353
1777	ENSDARG00000101161	2351.13	-0.469148	0.121954	-3.84691	0.000119618	0.000853474		orc4	406462
6414	ENSDARG00000026577	2372.54	-0.464045	0.14695	-3.15785	0.00158936	0.00770904		cdk2	406715
901	ENSDARG00000101637	21370	-0.463447	0.10731	-4.31875	1.56913e-05	0.000145709		ccnd1	30222
5965	ENSDARG00000095322	487.129	-0.458443	0.141173	-3.24739	0.00116469	0.005973			100149636
4832	ENSDARG00000039020	2299.98	-0.454958	0.0951906	-4.77945	1.75779e-06	2.08082e-05		fbxo5	445392
3366	ENSDARG00000074796	2037.76	-0.447902	0.110297	-4.06088	4.88885e-05	0.00039591		dbf4	799015
3532	ENSDARG00000032237	1369.18	-0.446336	0.169674	-2.63055	0.00852457	0.0305476		anapc4	494046
3345	ENSDARG00000098529	4313.73	-0.446269	0.172162	-2.59215	0.00953775	0.0334833		ccne2	415165
6232	ENSDARG00000017385	515.737	-0.443474	0.131422	-3.37442	0.00073972	0.00407381		b9d2	436667
1657	ENSDARG00000052827	895.199	-0.442672	0.146202	-3.02781	0.00246337	0.0110481	TOP3A		560212
6868	ENSDARG00000054155	32634.9	-0.442514	0.0903124	-4.89981	9.59295e-07	1.20389e-05		pcna	30678
6938	ENSDARG00000011404	8621.16	-0.437923	0.115916	-3.77793	0.000158138	0.00108975		fen1	386707
6306	ENSDARG00000069422	9126.11	-0.437389	0.140095	-3.1221	0.00179565	0.00852929		nhp2	100003787
4023	ENSDARG00000041376	619.677	-0.431711	0.140229	-3.07862	0.00207962	0.00963516		rmi1	393149
6405	ENSDARG00000032264	3978.52	-0.428613	0.0973849	-4.40123	1.0764e-05	0.000105164		mybl2b	445390
1063	ENSDARG00000016519	890.179	-0.425028	0.132182	-3.21548	0.00130225	0.00653129		ctdnep1a	492343
3182	ENSDARG00000019907	1332.42	-0.423959	0.151792	-2.79303	0.00522171	0.0205705		dscc1	447872
2031	ENSDARG00000002591	8585.5	-0.423277	0.133578	-3.16877	0.00153086	0.00746909		ruvbl1	317679
4406	ENSDARG00000020527	8137.19	-0.416966	0.131296	-3.17576	0.00149444	0.00732119		nup62l	563392
6397	ENSDARG00000034624	4114.43	-0.416917	0.130419	-3.19676	0.0013898	0.00688581		nuf2	393280
1084	ENSDARG00000018918	1024.53	-0.414729	0.110254	-3.76157	0.00016885	0.00115495		rad17	436934
874	ENSDARG00000010878	10136.1	-0.413253	0.123185	-3.35475	0.000794375	0.00433599		cdkn1ca	399483
6944	ENSDARG00000058710	812.408	-0.411444	0.135928	-3.02692	0.00247061	0.0110746			566954
6762	ENSDARG00000014329	46253.2	-0.409428	0.137281	-2.98241	0.00285985	0.0125467		npm1a	266985
4485	ENSDARG00000021794	5134.09	-0.409318	0.135106	-3.02961	0.00244871	0.0109867		hmmr	322012
7529	ENSDARG00000013719	2933.26	-0.409313	0.0991542	-4.12805	3.65851e-05	0.000306408		gtse1	553652
1210	ENSDARG00000007657	917.786	-0.407308	0.160092	-2.54422	0.0109523	0.0374358		ccnh	541325
1978	ENSDARG00000039217	2081.4	-0.406819	0.111371	-3.65282	0.00025938	0.00166203		orc1	554509
3549	ENSDARG00000002991	2052.58	-0.403667	0.107786	-3.74507	0.000180344	0.00121932		cep135	553303
1883	ENSDARG00000102531	1009.86	-0.403318	0.149445	-2.69876	0.00695979	0.0259438		anapc11	768140
7379	ENSDARG00000103977	1845.46	-0.401835	0.141012	-2.84964	0.00437681	0.0178184		terf2ip	407707
1643	ENSDARG00000037892	1230.53	-0.396302	0.160312	-2.47206	0.0134337	0.044078		psmc3ip	415214
1914	ENSDARG00000007196	4740.31	-0.394939	0.10395	-3.79932	0.000145092	0.00101177		rae1	393973
5484	ENSDARG00000002613	2220.05	-0.392779	0.126866	-3.09601	0.00196145	0.00918341		rpa3	393196
6456	ENSDARG00000009942	4110.64	-0.392291	0.138171	-2.83918	0.00452294	0.0182984		cdc6	402825
6256	ENSDARG00000014274	3190.83	-0.392039	0.12413	-3.15829	0.00158697	0.00770216		rfc2	503748
3113	ENSDARG00000037188	5382.96	-0.389812	0.110909	-3.51471	0.000440238	0.00261577		rpa2	65226
4063	ENSDARG00000074927	2892.92	-0.389401	0.124783	-3.12064	0.00180461	0.00856442			567006
4316	ENSDARG00000037640	6040.21	-0.383055	0.141214	-2.71258	0.0066761	0.0250811		aurkb	791894
3927	ENSDARG00000020702	1219.64	-0.38129	0.123117	-3.09699	0.00195499	0.00916389		odf2b	449859
5764	ENSDARG00000003938	12183	-0.378823	0.0757579	-5.00044	5.72002e-07	7.57403e-06		rpa1	327491
126	ENSDARG00000033757	3064.3	-0.377774	0.0977926	-3.86302	0.000111996	0.000806043		ncaph2	562678
2281	ENSDARG00000021120	4387.14	-0.377356	0.13743	-2.74579	0.00603649	0.0231494		ndc1	335236
7484	ENSDARG00000038847	1391.85	-0.374274	0.136813	-2.73567	0.00622539	0.0237335		gins3	442931
3657	ENSDARG00000014685	5444.12	-0.368263	0.10344	-3.56016	0.000370631	0.00225741		esco2	445395
788	ENSDARG00000036180	1263.37	-0.366249	0.125906	-2.90891	0.00362687	0.0152866		ccnb2	368316
6051	ENSDARG00000078654	17192.1	-0.366014	0.119349	-3.06677	0.00216389	0.00996896		tpx2	107966129
2074	ENSDARG00000008141	2545.11	-0.363526	0.0859469	-4.22966	2.3405e-05	0.000207847		rbl1	795522
2616	ENSDARG00000039616	1278.58	-0.362944	0.132767	-2.73369	0.00626289	0.0238422		cenpk	565144
4211	ENSDARG00000055133	7319.74	-0.361375	0.130203	-2.77547	0.00551219	0.0214716	CENPF		497403
4314	ENSDARG00000101180	9717.19	-0.360969	0.111438	-3.23919	0.00119871	0.00610293		mcm7	192333
3585	ENSDARG00000008119	2372.21	-0.360773	0.143545	-2.51331	0.0119604	0.0401663		e2f6	560495
5746	ENSDARG00000040559	978.763	-0.360352	0.147124	-2.44931	0.0143131	0.0464487		rad1	393872
3086	ENSDARG00000000529	1465.44	-0.358877	0.128888	-2.7844	0.00536263	0.0210049		ofd1	327216
5633	ENSDARG00000105014	1354.18	-0.356011	0.111267	-3.19962	0.00137611	0.00682648		mre11a	406637
1240	ENSDARG00000051923	12446	-0.353598	0.121788	-2.90339	0.00369152	0.0154959		ccnb1	58025
2585	ENSDARG00000074451	2819.07	-0.351477	0.127236	-2.7624	0.00573788	0.0221851		mnd1	445203
4255	ENSDARG00000004576	1890.19	-0.351124	0.100599	-3.49032	0.000482441	0.00282565		plk4	368390
4543	ENSDARG00000052565	2292.93	-0.349059	0.102925	-3.39141	0.000695334	0.0038568	CENPI		558570
535	ENSDARG00000017454	6347.74	-0.345299	0.131405	-2.62774	0.00859536	0.0307692		nup50	322969
4370	ENSDARG00000088924	1525.6	-0.340297	0.111597	-3.04934	0.00229343	0.0104383			795266
2741	ENSDARG00000078041	11487.4	-0.339303	0.0851357	-3.98543	6.73578e-05	0.000520699	XPO1		558395
1674	ENSDARG00000103137	815.33	-0.338633	0.119093	-2.84344	0.00446292	0.0180983			563218
1947	ENSDARG00000056193	1399.2	-0.338514	0.120232	-2.8155	0.0048702	0.0194185		nme7	30086
38	ENSDARG00000003200	1999.87	-0.33716	0.112323	-3.00169	0.00268484	0.0118839		foxm1	394072
2397	ENSDARG00000005058	12135	-0.33412	0.0824122	-4.05425	5.02962e-05	0.000405258		ncapd2	552978
5638	ENSDARG00000112483	2118.08	-0.333488	0.118441	-2.81564	0.00486796	0.0194128		rnf168	334081
3145	ENSDARG00000037997	5575.54	-0.329253	0.0922051	-3.57088	0.00035578	0.0021811		tubb5	386701
7425	ENSDARG00000099194	11809.6	-0.32711	0.120082	-2.72406	0.00644848	0.0243633			572121
1011	ENSDARG00000035634	3412.21	-0.325236	0.0853152	-3.81217	0.000137751	0.000967039		rfc5	445385
7423	ENSDARG00000022978	3681.63	-0.323591	0.0810581	-3.99209	6.54926e-05	0.000508245		tmpob	553624
1641	ENSDARG00000103902	1496.89	-0.319736	0.130277	-2.45428	0.0141168	0.0459163		nde1	566146
6434	ENSDARG00000013016	1003.94	-0.319426	0.132046	-2.41905	0.0155612	0.049686		pole4	553610
2508	ENSDARG00000058480	2101.15	-0.317009	0.104615	-3.03023	0.00244369	0.0109681		chtf18	554366
4479	ENSDARG00000056127	5355.5	-0.315191	0.118331	-2.66364	0.00772997	0.0281928		polr2g	324088
6162	ENSDARG00000091271	2105.92	-0.312352	0.104929	-2.97679	0.00291288	0.0127429			562197
5583	ENSDARG00000099972	5460.05	-0.310599	0.101952	-3.04652	0.00231509	0.0105103		nup153	571621
6464	ENSDARG00000015208	11011.4	-0.309933	0.0884473	-3.50415	0.000458068	0.00270523		rbb4l	322129
2100	ENSDARG00000114670	6359.78	-0.306247	0.123509	-2.47956	0.0131545	0.0433812		ube2c	566441
6634	ENSDARG00000042458	2936.16	-0.302396	0.111328	-2.71627	0.00660219	0.0248307		rfc4	406435
7004	ENSDARG00000033965	4817.64	-0.29725	0.106534	-2.79018	0.00526789	0.020715		nup58	406510
5872	ENSDARG00000057907	1484.92	-0.293037	0.0951679	-3.07916	0.00207588	0.00962477			100538306
6217	ENSDARG00000043339	1226.8	-0.292057	0.119362	-2.44683	0.0144121	0.0467069		abraxas1	449820
7051	ENSDARG00000043480	681.353	-0.284461	0.108883	-2.61255	0.00898689	0.0319042		rbbp8	503536
4035	ENSDARG00000039229	473.398	-0.274213	0.112116	-2.4458	0.014453	0.0468076	CEP78		564741
2468	ENSDARG00000011299	3197.16	-0.270432	0.100649	-2.68689	0.00721206	0.0267101		blzf1	114452
1705	ENSDARG00000089922	1296.91	-0.269472	0.108366	-2.48668	0.0128941	0.0426869			100002916
5710	ENSDARG00000023814	2698.66	-0.265998	0.10953	-2.42854	0.0151597	0.0486826		dyrk1ab	327466
1061	ENSDARG00000002479	4164.81	-0.261733	0.10067	-2.59991	0.00932486	0.0328827		ercc6l	100005291
2001	ENSDARG00000077442	1345.46	-0.260946	0.104276	-2.50246	0.0123334	0.0411656		tubgcp5	553191
5926	ENSDARG00000058203	19048.9	-0.256603	0.0888161	-2.88915	0.00386282	0.0161029		smc1al	403060
4928	ENSDARG00000093864	4075.62	-0.251555	0.0875595	-2.87296	0.00406645	0.0167654		wee1	327060
2017	ENSDARG00000075354	4764.2	-0.236124	0.0961057	-2.45693	0.0140132	0.0456608			797406
4656	ENSDARG00000026225	4728.41	-0.230187	0.078456	-2.93396	0.00334664	0.0142963		nsd2	100000709
5793	ENSDARG00000098897	7226.25	-0.216182	0.0776309	-2.78474	0.00535703	0.0209899	PDS5B		565592
2579	ENSDARG00000055022	12827.3	0.222606	0.0670989	3.31759	0.00090799	0.00483838		pds5a	393967
601	ENSDARG00000104227	6149.88	0.27729	0.0913987	3.03385	0.00241455	0.0108517		nop10	445391
4483	ENSDARG00000053668	10622.3	0.280304	0.0923148	3.03639	0.00239426	0.0107766	STAG2		560751
7416	ENSDARG00000054271	1442.87	0.288103	0.116272	2.47784	0.0132182	0.0435613		cdkn1bb	368329
1436	ENSDARG00000055350	4826.62	0.302879	0.117078	2.58699	0.00968173	0.0339048		sun1b	553188
2765	ENSDARG00000024681	1525.43	0.327438	0.134515	2.43422	0.0149241	0.0480559		pane1	402852
5454	ENSDARG00000098317	1994.69	0.36887	0.0937685	3.93384	8.36009e-05	0.000627072		dync1li1	556103
5763	ENSDARG00000069603	2324.78	0.437316	0.147706	2.96072	0.00306918	0.013306	TAOK1		100004576
7015	ENSDARG00000062137	7000.12	0.445306	0.0953198	4.67171	2.98706e-06	3.33991e-05	STAG1		563669
1065	ENSDARG00000035559	11696.7	0.45819	0.103669	4.41972	9.88291e-06	9.74683e-05		tp53	30590
3724	ENSDARG00000010478	25998.6	0.464986	0.134432	3.45888	0.00054242	0.00312194		hsp90aa1.1	30591
6343	ENSDARG00000091187	1523.76	0.467198	0.114576	4.07763	4.54969e-05	0.000372085			100535018
2763	ENSDARG00000052263	775.267	0.490488	0.132849	3.69208	0.000222428	0.00145904		rab1aa	566914
5201	ENSDARG00000045140	1177.99	0.515478	0.199021	2.59007	0.00959555	0.0336567		lcmt1	447907
1787	ENSDARG00000103195	155.315	0.529371	0.181003	2.92465	0.00344847	0.0146635	DYNC1I2		561612
2002	ENSDARG00000073841	2668.97	0.552452	0.160032	3.45214	0.000556161	0.00318955	HERC2		558479
4482	ENSDARG00000015628	1525.87	0.562394	0.17529	3.20836	0.00133493	0.00665386		psmd10	403085
2771	ENSDARG00000016809	1339.65	0.577586	0.0966781	5.97432	2.31052e-09	4.88037e-08		prkacab	445076
2163	ENSDARG00000022810	249.007	0.612447	0.207497	2.9516	0.0031613	0.013643	FZR1		100148604
46	ENSDARG00000002663	716.444	0.624624	0.215679	2.89608	0.00377857	0.0158177		optn	336159
2299	ENSDARG00000061214	1191.21	0.628859	0.113721	5.52983	3.20536e-08	5.48984e-07	LPIN2		558422
5678	ENSDARG00000071658	471.64	0.686034	0.18171	3.77544	0.000159727	0.00110007	YWHAG		560560
2674	ENSDARG00000079632	1072.55	0.75037	0.202911	3.69802	0.000217289	0.0014308		pold4	571834
5290	ENSDARG00000088984	1683.09	0.814788	0.128503	6.34063	2.28827e-10	5.88501e-09		cep131	563066
3485	ENSDARG00000027017	754.215	0.821024	0.21808	3.76478	0.000166698	0.00114251	PPP2R5A		562460
6892	ENSDARG00000109770	87.2084	0.890561	0.236071	3.77242	0.000161671	0.00111218			NA
2131	ENSDARG00000039522	475.483	1.04937	0.173883	6.03489	1.59074e-09	3.48264e-08		tubb2	554127
3246	ENSDARG00000060948	111.959	1.12288	0.179425	6.25821	3.89411e-10	9.49585e-09		dync1i1	561525
4313	ENSDARG00000104388	22.9746	1.1414	0.456354	2.50114	0.0123795	0.0412506			NA
2272	ENSDARG00000061205	1631.75	1.17908	0.175378	6.72307	1.7793e-11	5.43878e-10	STAG1		564533
6027	ENSDARG00000009899	530.12	1.28773	0.192246	6.69837	2.10752e-11	6.36901e-10	ZNF385A		100147851
154	ENSDARG00000033443	3984.76	1.29858	0.112111	11.583	5.02645e-31	1.06734e-28		mdm2	30637
7107	ENSDARG00000076554	602.258	1.42202	0.152918	9.29926	1.4143e-20	1.28546e-18		cdkn1a	100151416
4197	ENSDARG00000020239	107.606	1.49312	0.240022	6.22076	4.94764e-10	1.18128e-08		lpin1a	799099
639	ENSDARG00000105459	70.0701	1.52852	0.273362	5.59156	2.25039e-08	3.97923e-07	H3C15		NA
5355	ENSDARG00000086326	460.249	1.70022	0.288679	5.88966	3.86987e-09	7.82288e-08			NA
7629	ENSDARG00000045636	775.8	2.51137	0.264311	9.50155	2.06785e-21	1.9927e-19	RBL2		100331892
7613	ENSDARG00000114370	38.7731	2.93002	0.471058	6.22009	4.96875e-10	1.18279e-08			100334933
5923	ENSDARG00000088950	52.8112	3.14968	0.454749	6.9262	4.32306e-12	1.46514e-10			NA
6886	ENSDARG00000104643	5.12367	3.3074	0.961323	3.44047	0.000580706	0.00331538		tuba7l	431777
