# Supplementary material for: Cohesin composition and dosage independently affect early development in zebrafish
Source: Development. 2024 Aug 1;151(15):dev202593. doi: 10.1242/dev.202593 (PMC11317101; doi:10.1242/dev.202593)
Supplement: Table S2. Cell cycle genes (Reactome PA) significantly (5% FDR) dysregulated in heterozygous mutant rad21 tailbuds. [file develop-151-202593-TableS2.xlsx]

## Sheet: Data S2
Data S2: Cell cycle genes (Reactome PA) significantly (5% FDR) dysregulated in heterozygous rad21 tailbuds
	ID	baseMean	log2FoldChange	lfcSE	stat	pvalue	padj	hgnc_symbol	zfin_id_symbol	entrezgene_id
3060	ENSDARG00000075826	21.8128	-5.44853	0.817454	-6.66525	2.64221e-11	1.286e-09	MSH4		559917
3612	ENSDARG00000055883	8.41191	-3.16079	0.865647	-3.65136	0.000260858	0.00245604		dmc1	553953
4169	ENSDARG00000055754	19.8133	-2.78326	0.616478	-4.51478	6.33813e-06	9.76772e-05		smc1a	559665
5178	ENSDARG00000110812	33.4366	-1.54259	0.387471	-3.98118	6.85754e-05	0.000785051			100333562
5179	ENSDARG00000110812	33.4366	-1.54259	0.387471	-3.98118	6.85754e-05	0.000785051			100331412
5180	ENSDARG00000110812	33.4366	-1.54259	0.387471	-3.98118	6.85754e-05	0.000785051			100150038
5181	ENSDARG00000110812	33.4366	-1.54259	0.387471	-3.98118	6.85754e-05	0.000785051			100126027
5182	ENSDARG00000110812	33.4366	-1.54259	0.387471	-3.98118	6.85754e-05	0.000785051			794549
5183	ENSDARG00000110812	33.4366	-1.54259	0.387471	-3.98118	6.85754e-05	0.000785051			101886781
4629	ENSDARG00000043236	24.8679	-1.40445	0.432242	-3.24921	0.00115725	0.008453		ccna1	404206
4621	ENSDARG00000068919	305.311	-1.13616	0.156607	-7.25486	4.02081e-13	2.53893e-11		rad51c	450081
1512	ENSDARG00000058522	1214.54	-1.06349	0.171404	-6.20457	5.48457e-10	2.10227e-08		shq1	567601
2451	ENSDARG00000006092	25730	-1.06073	0.122605	-8.65158	5.07902e-18	6.09356e-16		rad21a	322275
3233	ENSDARG00000052277	176.823	-1.0005	0.262113	-3.81705	0.000135057	0.00140655			559616
491	ENSDARG00000039302	3751.05	-0.962567	0.169863	-5.66673	1.45552e-08	4.31709e-07		terfa	192316
3866	ENSDARG00000043137	4630.25	-0.920577	0.129661	-7.09987	1.24872e-12	7.36195e-11		cdca8	492815
3937	ENSDARG00000069790	3179.88	-0.908572	0.210328	-4.31979	1.56178e-05	0.000216869		dynll2a	373083
1521	ENSDARG00000086490	139.488	-0.795832	0.168998	-4.70912	2.48783e-06	4.27313e-05			796761
3349	ENSDARG00000093597	363.915	-0.792287	0.213852	-3.70484	0.000211526	0.00204908		oip5	799087
2467	ENSDARG00000105258	368.712	-0.789447	0.201934	-3.90943	9.25131e-05	0.00101502		cep72	553488
5123	ENSDARG00000013438	143.244	-0.729798	0.282688	-2.58164	0.00983318	0.0467964		sycp3	678602
4355	ENSDARG00000005172	2080.61	-0.635716	0.194106	-3.2751	0.00105624	0.00783203		dynll2b	572690
1636	ENSDARG00000020289	1211.67	-0.629214	0.159819	-3.93704	8.24913e-05	0.000917654		pif1	326729
1582	ENSDARG00000099395	180.058	-0.621458	0.2219	-2.80062	0.00510039	0.0283403		cables1	100126070
2974	ENSDARG00000018006	4106.22	-0.607437	0.154276	-3.93734	8.23885e-05	0.000917361		vrk1	406694
909	ENSDARG00000077815	1378.59	-0.606791	0.149975	-4.04595	5.21107e-05	0.000622087		cdc26	445501
1529	ENSDARG00000022652	612.961	-0.567009	0.201508	-2.81383	0.00489557	0.0274205		psmf1	436820
3489	ENSDARG00000002304	1164.73	-0.54914	0.131924	-4.16257	3.14691e-05	0.000403798		gins2	554146
3201	ENSDARG00000075421	1452.34	-0.547195	0.157162	-3.48174	0.000498175	0.00420018		pttg1	100307086
4046	ENSDARG00000067668	351.393	-0.537438	0.154079	-3.48806	0.000486535	0.00412523		cep57	791201
16	ENSDARG00000070408	339.078	-0.527208	0.182737	-2.88506	0.00391345	0.0229368		ccnd2b	565038
1228	ENSDARG00000052827	895.199	-0.507688	0.146066	-3.47574	0.000509441	0.00428445	TOP3A		560212
4341	ENSDARG00000044484	1776.41	-0.50345	0.0957931	-5.25559	1.47547e-07	3.40096e-06		cdc23	393907
2630	ENSDARG00000014013	7248.41	-0.498738	0.102332	-4.87371	1.0952e-06	2.05146e-05		lbr	368360
2263	ENSDARG00000037997	5575.54	-0.495589	0.0922137	-5.37435	7.686e-08	1.89349e-06		tubb5	386701
1794	ENSDARG00000016304	3320.73	-0.492461	0.120719	-4.07939	4.51542e-05	0.000548873		tfdp1b	393749
668	ENSDARG00000098622	1292.19	-0.488616	0.139018	-3.51477	0.000440132	0.00378143		ccne1	30188
1293	ENSDARG00000089291	1232.03	-0.476373	0.177469	-2.68427	0.00726886	0.0372446		cenpx	100332714
4150	ENSDARG00000056334	289.733	-0.471056	0.161768	-2.91193	0.00359206	0.0214353			568323
74	ENSDARG00000029018	1591.81	-0.46835	0.165603	-2.82815	0.00468173	0.0264712		cdkn1ba	402862
1244	ENSDARG00000103137	815.33	-0.459729	0.119032	-3.86222	0.000112363	0.00120256			563218
4126	ENSDARG00000095322	487.129	-0.456776	0.140685	-3.24681	0.00116707	0.00851183			100149636
1638	ENSDARG00000100741	7880.81	-0.453134	0.134495	-3.36916	0.000753978	0.00591232		cdc20	406353
69	ENSDARG00000007315	6834.58	-0.449257	0.120977	-3.71357	0.000204354	0.00199329		tmpoa	352907
806	ENSDARG00000018918	1024.53	-0.441301	0.110021	-4.01107	6.04445e-05	0.00070372		rad17	436934
3173	ENSDARG00000021794	5134.09	-0.437965	0.135072	-3.24246	0.00118501	0.00861643		hmmr	322012
2400	ENSDARG00000037158	3547.71	-0.423845	0.116123	-3.64997	0.000262274	0.00246312		rcc1	406457
4400	ENSDARG00000026577	2372.54	-0.419961	0.146831	-2.86017	0.00423414	0.0244815		cdk2	406715
2636	ENSDARG00000024471	943.326	-0.419752	0.155925	-2.69201	0.00710237	0.0366176		nsl1	562522
924	ENSDARG00000026454	1601.54	-0.416188	0.107411	-3.87473	0.000106743	0.0011496		mis12	393349
4372	ENSDARG00000016484	22916.4	-0.409436	0.149758	-2.73398	0.00625736	0.0331593		dkc1	613144
4295	ENSDARG00000017385	515.737	-0.404594	0.130809	-3.093	0.00198141	0.013181		b9d2	436667
3154	ENSDARG00000057026	72698.3	-0.396729	0.130313	-3.04444	0.00233118	0.0150489		ran	30572
4269	ENSDARG00000028900	1067.14	-0.395856	0.143709	-2.75457	0.00587695	0.031597	ODF2		792921
1403	ENSDARG00000102531	1009.86	-0.392663	0.149209	-2.63164	0.00849749	0.0419369		anapc11	768140
3156	ENSDARG00000056984	485.607	-0.391925	0.137094	-2.85881	0.00425228	0.0245332		rad9a	393176
3952	ENSDARG00000023814	2698.66	-0.384898	0.10951	-3.51475	0.000440175	0.00378143		dyrk1ab	327466
2578	ENSDARG00000008119	2372.21	-0.381593	0.143465	-2.65982	0.00781819	0.0393286		e2f6	560495
724	ENSDARG00000016594	1448.18	-0.36366	0.119119	-3.05291	0.00226633	0.0147094		haus4	436698
1880	ENSDARG00000074451	2819.07	-0.359295	0.127152	-2.82571	0.00471763	0.0266138		mnd1	445203
3371	ENSDARG00000025948	972.751	-0.3564	0.126897	-2.80858	0.00497599	0.0277737		mlh1	393632
2932	ENSDARG00000074927	2892.92	-0.354944	0.124679	-2.84686	0.00441524	0.0252608			567006
713	ENSDARG00000006300	1600.66	-0.353936	0.114345	-3.09535	0.00196584	0.0130847		psmd9	436709
1900	ENSDARG00000039616	1278.58	-0.350661	0.132561	-2.64529	0.00816216	0.0406161		cenpk	565144
794	ENSDARG00000016519	890.179	-0.34917	0.131771	-2.64982	0.00805338	0.0402166		ctdnep1a	492343
3381	ENSDARG00000039020	2299.98	-0.343962	0.0949317	-3.62326	0.000290914	0.00268893		fbxo5	445392
1439	ENSDARG00000056862	962.588	-0.319796	0.121751	-2.62664	0.0086232	0.0423743		cep63	393574
2551	ENSDARG00000002991	2052.58	-0.304249	0.107556	-2.82876	0.00467282	0.0264391		cep135	553303
1419	ENSDARG00000007196	4740.31	-0.300991	0.103843	-2.89853	0.00374915	0.0221742		rae1	393973
22	ENSDARG00000003200	1999.87	-0.300929	0.112149	-2.68329	0.0072901	0.0373215		foxm1	394072
9	ENSDARG00000045877	8420.74	-0.29905	0.114785	-2.6053	0.00917944	0.0444111		ube2nb	393313
4233	ENSDARG00000104808	1692.96	-0.284745	0.108514	-2.62404	0.00868935	0.0426208		jak2a	30307
601	ENSDARG00000054473	981.681	-0.284147	0.106037	-2.67969	0.00736898	0.0375718		tinf2	566362
4390	ENSDARG00000032264	3978.52	-0.280024	0.0972208	-2.88029	0.00397314	0.0232186		mybl2b	445390
4879	ENSDARG00000102798	12270.9	-0.277725	0.0951709	-2.91817	0.00352089	0.021063		mcm2	192338
5055	ENSDARG00000022978	3681.63	-0.269012	0.0809167	-3.32456	0.000885584	0.0067825		tmpob	553624
4762	ENSDARG00000040041	10320.1	-0.254264	0.0837434	-3.03622	0.00239562	0.0153941		mcm4	337598
1738	ENSDARG00000005058	12135	-0.24361	0.0823625	-2.95778	0.00309868	0.0189869		ncapd2	552978
4093	ENSDARG00000058203	19048.9	-0.239759	0.0887963	-2.7001	0.00693196	0.0359404		smc1al	403060
3171	ENSDARG00000053668	10622.3	0.239553	0.0922966	2.59547	0.00944611	0.0453998	STAG2		560751
2003	ENSDARG00000016809	1339.65	0.287006	0.0968728	2.96271	0.00304945	0.0187475		prkacab	445076
501	ENSDARG00000104227	6149.88	0.298814	0.091346	3.27123	0.0010708	0.00792288		nop10	445391
3383	ENSDARG00000075687	2461.62	0.301286	0.094499	3.18824	0.00143141	0.0100517	ANAPC1		568795
2688	ENSDARG00000010478	25998.6	0.367207	0.13443	2.73159	0.00630294	0.0333567		hsp90aa1.1	30591
5115	ENSDARG00000062727	1802.14	0.371708	0.112175	3.31365	0.00092086	0.0070029		cep290	560588
2948	ENSDARG00000075619	769.89	0.385698	0.127535	3.02426	0.00249243	0.0159143		cenpo	100126022
1870	ENSDARG00000034773	4079.87	0.39457	0.0911927	4.32677	1.51313e-05	0.000210723		ncapd3	556493
4348	ENSDARG00000091187	1523.76	0.42661	0.114474	3.72669	0.000194014	0.00191028			100535018
1677	ENSDARG00000061214	1191.21	0.468014	0.113738	4.11484	3.87454e-05	0.000481958	LPIN2		558422
3934	ENSDARG00000071658	471.64	0.48145	0.181821	2.64793	0.00809868	0.0403657	YWHAG		560560
1996	ENSDARG00000024681	1525.43	0.504041	0.13424	3.75478	0.000173496	0.00173604		pane1	402852
1209	ENSDARG00000022254	1201.4	0.510972	0.111131	4.59793	4.26708e-06	6.90881e-05		prkcbb	393953
795	ENSDARG00000035559	11696.7	0.549179	0.103637	5.29904	1.16411e-07	2.72251e-06		tp53	30590
3660	ENSDARG00000088984	1683.09	0.588347	0.12856	4.57642	4.73002e-06	7.59176e-05		cep131	563066
2687	ENSDARG00000024746	2252	0.744769	0.280442	2.6557	0.00791447	0.0396799		hsp90aa1.2	565155
2336	ENSDARG00000060948	111.959	0.83815	0.180417	4.64563	3.39035e-06	5.65174e-05		dync1i1	561525
1568	ENSDARG00000039522	475.483	0.913365	0.173863	5.25337	1.49339e-07	3.42959e-06		tubb2	554127
3022	ENSDARG00000020239	107.606	0.943817	0.242325	3.89485	9.82613e-05	0.00106832		lpin1a	799099
4167	ENSDARG00000009899	530.12	0.98106	0.192482	5.0969	3.45265e-07	7.2736e-06	ZNF385A		100147851
3713	ENSDARG00000086326	460.249	1.05838	0.289205	3.65961	0.000252604	0.00239102			NA
533	ENSDARG00000105459	70.0701	1.3605	0.273487	4.97466	6.53631e-07	1.28662e-05	H3C15		NA
4800	ENSDARG00000076554	602.258	1.37875	0.152763	9.02544	1.7897e-19	2.49674e-17		cdkn1a	100151416
88	ENSDARG00000033443	3984.76	1.43714	0.112025	12.8288	1.1307e-37	5.53696e-35		mdm2	30637
4091	ENSDARG00000088950	52.8112	2.0371	0.459636	4.43198	9.33708e-06	0.000136778			NA
5177	ENSDARG00000114370	38.7731	2.57719	0.472348	5.45611	4.8667e-08	1.27069e-06			100334933
5193	ENSDARG00000045636	775.8	3.03979	0.263929	11.5175	1.07735e-30	3.27227e-28	RBL2		100331892
4662	ENSDARG00000104643	5.12367	3.17821	0.96084	3.30774	0.000940532	0.00712601		tuba7l	431777
