# Supplementary material for: Cohesin composition and dosage independently affect early development in zebrafish
Source: Development. 2024 Aug 1;151(15):dev202593. doi: 10.1242/dev.202593 (PMC11317101; doi:10.1242/dev.202593)
Supplement: Table S3. Cell cycle genes (Reactome PA) significantly (5% FDR) dysregulated in homozygous mutant stag2b tailbuds. [file develop-151-202593-TableS3.xlsx]

## Sheet: Data S3
Data S3: Cell cycle genes (Reactome PA) significantly (5% FDR) dysregulated in homozygous stag2b tailbuds
	ID	baseMean	log2FoldChange	lfcSE	stat	pvalue	padj	hgnc_symbol	zfin_id_symbol	entrezgene_id
1729	ENSDARG00000055754	19.8133	-3.72185	0.663781	-5.60705	2.05805e-08	2.14495e-06		smc1a	559665
537	ENSDARG00000017425	77.7532	-1.01131	0.331078	-3.05459	0.00225372	0.0308142			101885282
1636	ENSDARG00000069790	3179.88	-0.93439	0.21037	-4.44165	8.92718e-06	0.000382019		dynll2a	373083
1797	ENSDARG00000005172	2080.61	-0.915829	0.194312	-4.71318	2.43879e-06	0.000128254		dynll2b	572690
2098	ENSDARG00000051748	774.901	-0.861528	0.127511	-6.75649	1.41378e-11	3.37673e-09		ccnd2a	799608
1289	ENSDARG00000021794	5134.09	-0.519105	0.135125	-3.84166	0.000122205	0.00329264		hmmr	322012
1186	ENSDARG00000018006	4106.22	-0.501973	0.154274	-3.25378	0.00113879	0.0187312		vrk1	406694
698	ENSDARG00000016304	3320.73	-0.501614	0.120773	-4.15335	3.27647e-05	0.00112129		tfdp1b	393749
422	ENSDARG00000055350	4826.62	-0.495989	0.117367	-4.22595	2.37935e-05	0.000859151		sun1b	553188
45	ENSDARG00000094191	1531.66	-0.449891	0.152815	-2.94402	0.00323974	0.0401535		nup37	436892
752	ENSDARG00000042688	1009.78	-0.420345	0.147337	-2.85295	0.0043316	0.0487816		bora	555606
2101	ENSDARG00000013719	2933.26	-0.305485	0.0990414	-3.08442	0.00203952	0.0286195		gtse1	553652
1794	ENSDARG00000044484	1776.41	-0.301001	0.0956721	-3.14617	0.00165425	0.0243298		cdc23	393907
1969	ENSDARG00000062137	7000.12	0.288998	0.0953483	3.03097	0.00243766	0.032477	STAG1		563669
1572	ENSDARG00000098317	1994.69	0.323644	0.0937646	3.45167	0.000557134	0.0109079		dync1li1	556103
788	ENSDARG00000016809	1339.65	0.380839	0.0968779	3.93112	8.45502e-05	0.00249826		prkacab	445076
475	ENSDARG00000104225	1033.52	0.400076	0.137795	2.90341	0.00369121	0.0437394		ndel1b	333957
2014	ENSDARG00000076554	602.258	0.456253	0.154885	2.94576	0.00322167	0.0399944		cdkn1a	100151416
1479	ENSDARG00000077178	215.308	0.475936	0.164725	2.88928	0.00386129	0.0447822			751759
1804	ENSDARG00000087937	3171.11	0.541927	0.136382	3.97361	7.0791e-05	0.00213294		cdk4	777730
578	ENSDARG00000039522	475.483	0.554068	0.174858	3.16867	0.00153137	0.0231463		tubb2	554127
1287	ENSDARG00000015628	1525.87	0.592904	0.175239	3.38339	0.000715961	0.0131858		psmd10	403085
1095	ENSDARG00000010478	25998.6	0.597051	0.134423	4.44158	8.93027e-06	0.000382019		hsp90aa1.1	30591
1726	ENSDARG00000009899	530.12	0.616742	0.193327	3.19015	0.00142199	0.0219413	ZNF385A		100147851
1327	ENSDARG00000052277	176.823	0.953803	0.253683	3.75982	0.000170033	0.00425621			559616
1094	ENSDARG00000024746	2252	1.66419	0.280245	5.93835	2.87908e-09	3.81586e-07		hsp90aa1.2	565155
