# Supplementary material for: Cohesin composition and dosage independently affect early development in zebrafish
Source: Development. 2024 Aug 1;151(15):dev202593. doi: 10.1242/dev.202593 (PMC11317101; doi:10.1242/dev.202593)
Supplement: Table S4. Significantly (5% FDR) differentially expressed genes in the NMP subset comparing homozygous stag2b-/- and wild-type tailbuds, related to Figure 7C,E and Fig. S10. [file develop-151-202593-TableS4.xlsx]

## Sheet: Data S4
Data S4: Significantly (<5% FDR) differentially expressed genes in the NMP subset comparing homozygous stag2b-/- and wild type tailbuds, related to Figure 7C,E and Figure S10
Gene_name	Ensembl_id	scores	pvals_adj	logfoldchanges
rrm2	ENSDARG00000020711	25.9133	1.18012e-144	3.78767
si:dkey-286j15.3	ENSDARG00000071036	24.6211	9.3906e-131	3.81184
csrp1b	ENSDARG00000030980	23.4081	3.92363e-118	3.75214
vrk3	ENSDARG00000036056	20.5679	3.80025e-91	2.3639
lrrc17	ENSDARG00000037960	20.1972	5.75519e-88	2.31707
fthl31	ENSDARG00000094210	20.0187	1.99394e-86	2.21324
znfl1k	ENSDARG00000079036	18.859	1.07761e-76	3.30552
cx43.4	ENSDARG00000007099	18.6637	3.9073e-75	0.539501
aebp1	ENSDARG00000091726	17.5705	1.47985e-66	1.32042
CR847906.1	ENSDARG00000099493	17.3342	8.94876e-65	2.50704
zgc:113208	ENSDARG00000035610	16.8753	2.00957e-61	1.16036
si:ch1073-164k15.3	ENSDARG00000087102	16.7967	7.36646e-61	2.56205
tbl1xr1a	ENSDARG00000058696	16.647	8.83266e-60	0.991942
canx	ENSDARG00000037488	16.543	4.86087e-59	1.04408
s100a1	ENSDARG00000015543	16.5016	9.40206e-59	2.82977
smad3a	ENSDARG00000036096	16.0765	9.09682e-56	1.17714
pdlim3a	ENSDARG00000011023	15.662	6.39921e-53	3.03133
mgst1.2	ENSDARG00000022165	15.4129	2.97906e-51	1.6002
bahcc1a	ENSDARG00000103739	15.0483	7.53449e-49	1.22071
dynll1	ENSDARG00000058454	14.7359	7.28895e-47	0.350659
rpl37-1	ENSDARG00000034291	14.5798	6.99688e-46	0.189611
sall4	ENSDARG00000044485	14.2839	4.92441e-44	0.70039
zgc:194246	ENSDARG00000092889	14.1522	3.06725e-43	3.42578
clic4	ENSDARG00000022995	13.7146	1.31815e-40	1.07811
lonrf1l	ENSDARG00000078567	13.3274	2.35851e-38	0.838517
jarid2b	ENSDARG00000062268	13.1646	1.97539e-37	0.853871
copb2	ENSDARG00000038743	12.866	9.71293e-36	1.07835
ctsba	ENSDARG00000055120	12.7636	3.58713e-35	1.54339
sec61b	ENSDARG00000076568	12.7136	6.71168e-35	0.633901
acsl2	ENSDARG00000078399	12.2973	1.21505e-32	0.83333
si:dkey-265e7.1	ENSDARG00000095293	12.2963	1.21505e-32	3.16811
aopep	ENSDARG00000068461	12.1679	5.83372e-32	0.618925
nek7	ENSDARG00000056966	12.0491	2.44994e-31	0.999014
kidins220a	ENSDARG00000031240	11.9076	1.33389e-30	1.52083
sall1a	ENSDARG00000074319	11.7727	6.42253e-30	1.34821
si:dkey-23k10.5	ENSDARG00000011581	11.6949	1.57392e-29	2.82492
wnt5b	ENSDARG00000102464	11.2184	3.64005e-27	0.626235
hoxc6b	ENSDARG00000101954	11.1287	9.57252e-27	0.691705
calr	ENSDARG00000076290	11.1061	1.21979e-26	0.652735
mhc1zba	ENSDARG00000036588	11.0949	1.36842e-26	2.90333
cst14a.2	ENSDARG00000045352	11.0128	3.34758e-26	0.684198
mllt3	ENSDARG00000006754	11.0099	3.42268e-26	0.525458
zbtb16a	ENSDARG00000007184	11.0071	3.49732e-26	0.52892
calr3a	ENSDARG00000103979	10.9728	5.01707e-26	0.685309
hmga1a	ENSDARG00000028335	10.8698	1.50474e-25	0.142448
dpy19l3	ENSDARG00000079013	10.8695	1.50474e-25	1.32774
trps1	ENSDARG00000104082	10.8683	1.51128e-25	0.657948
si:dkey-104n9.1	ENSDARG00000093042	10.8639	1.57144e-25	2.42836
vash2	ENSDARG00000007774	10.817	2.55222e-25	0.908368
CABZ01065076.1	ENSDARG00000099056	10.6806	1.09079e-24	4.41766
kank1a	ENSDARG00000060102	10.6459	1.57043e-24	0.609205
jcada	ENSDARG00000089871	10.6425	1.6146e-24	0.939008
BX908386.1	ENSDARG00000098316	10.4595	1.07822e-23	3.17535
hspa12a	ENSDARG00000070603	10.3764	2.53987e-23	0.718314
ncoa3	ENSDARG00000077404	10.2232	1.22962e-22	0.565595
tenm4	ENSDARG00000105088	10.1665	2.18616e-22	0.848751
igf1rb	ENSDARG00000034434	10.0515	7.014e-22	0.767842
robo1	ENSDARG00000026784	9.97695	1.46786e-21	0.584293
lonrf1	ENSDARG00000075048	9.97175	1.5351e-21	0.81542
cdx1a	ENSDARG00000114554	9.96766	1.58753e-21	0.463373
hmcn2-1	ENSDARG00000079327	9.91267	2.73654e-21	0.692629
ENSDARG00000078011	ENSDARG00000078011	9.87173	4.08923e-21	1.07055
kdm6ba	ENSDARG00000088087	9.76309	1.1664e-20	0.49388
si:ch211-130h14.4	ENSDARG00000094016	9.7421	1.42428e-20	1.93438
BX005003.1	ENSDARG00000098435	9.7322	1.55874e-20	2.77596
hspe1	ENSDARG00000056167	9.71226	1.88276e-20	0.333398
alcamb	ENSDARG00000058538	9.70996	1.91222e-20	0.741716
si:ch211-225b11.1	ENSDARG00000002405	9.6349	3.92749e-20	1.29345
cers2b	ENSDARG00000058992	9.62236	4.40688e-20	0.865663
vav2	ENSDARG00000044718	9.53	1.06275e-19	1.04956
rnf165a	ENSDARG00000077906	9.49741	1.44408e-19	0.936889
CT027638.1	ENSDARG00000096403	9.44169	2.4132e-19	0.434798
slit3	ENSDARG00000034268	9.29492	9.32374e-19	0.722906
il17rd	ENSDARG00000098359	9.29349	9.39101e-19	0.419929
robo3	ENSDARG00000005645	9.26314	1.24072e-18	0.764779
sst6	ENSDARG00000093804	8.95699	1.97438e-17	1.84143
msx2b	ENSDARG00000101023	8.94416	2.19813e-17	0.855941
itga10	ENSDARG00000002507	8.91697	2.78622e-17	3.32685
ttyh3a	ENSDARG00000034473	8.88962	3.54448e-17	0.52681
selenow1	ENSDARG00000035136	8.81842	6.63359e-17	0.401137
efhd2	ENSDARG00000055759	8.80827	7.18035e-17	1.173
rassf3	ENSDARG00000059064	8.79155	8.28733e-17	1.58029
ptprfb	ENSDARG00000005754	8.78852	8.46645e-17	0.579248
magi2a	ENSDARG00000021590	8.77757	9.28035e-17	1.37342
selenon	ENSDARG00000033616	8.66523	2.42254e-16	0.450527
zeb2a	ENSDARG00000062338	8.64283	2.9325e-16	1.09995
si:ch73-269m23.5	ENSDARG00000054218	8.63823	3.03663e-16	2.41822
neo1a	ENSDARG00000102855	8.61072	3.8413e-16	0.536834
tiam1b	ENSDARG00000025920	8.5932	4.42814e-16	0.694989
pdia3	ENSDARG00000102640	8.58363	4.76299e-16	0.48715
prkd3	ENSDARG00000079967	8.51862	8.19614e-16	1.42218
tlcd2	ENSDARG00000077396	8.43769	1.60235e-15	0.888023
sec61g	ENSDARG00000018637	8.43392	1.64664e-15	0.210142
ucp2	ENSDARG00000043154	8.33387	3.79805e-15	0.395876
rflnb	ENSDARG00000093931	8.33174	3.84861e-15	0.891031
actn4	ENSDARG00000099786	8.32583	4.02593e-15	0.537756
ncl	ENSDARG00000002710	8.23443	8.63228e-15	0.201865
arhgap21b	ENSDARG00000075673	8.22083	9.62341e-15	0.44974
dnase1l1	ENSDARG00000005464	8.11297	2.27644e-14	4.8995
si:ch73-281n10.2	ENSDARG00000097102	8.11214	2.28153e-14	0.105031
gdf11	ENSDARG00000044924	8.10875	2.33523e-14	0.530572
pnrc2	ENSDARG00000053291	8.07971	2.92431e-14	0.207135
ptprsa-1	ENSDARG00000059738	8.06465	3.29356e-14	0.705985
reck	ENSDARG00000090039	8.04722	3.76413e-14	0.659453
sec61a1l	ENSDARG00000005675	8.0335	4.19157e-14	0.623786
hist1h4l-18	ENSDARG00000115281	7.95777	7.58299e-14	0.771085
fam172a	ENSDARG00000052697	7.9151	1.05577e-13	1.13676
hsp90b1	ENSDARG00000003570	7.9068	1.12375e-13	0.611852
snd1	ENSDARG00000006766	7.87767	1.41335e-13	0.434587
gli2a	ENSDARG00000025641	7.81154	2.35803e-13	0.522934
ankrd11	ENSDARG00000051886	7.81132	2.35803e-13	0.502956
cst3	ENSDARG00000007795	7.73275	4.34919e-13	0.81283
tcf7l1a	ENSDARG00000038159	7.71925	4.77626e-13	0.602628
maml3	ENSDARG00000079552	7.69049	5.93396e-13	0.573434
ENSDARG00000109818	ENSDARG00000109818	7.68973	5.94552e-13	3.67106
fam222a	ENSDARG00000090797	7.68638	6.07874e-13	0.584584
tmem258	ENSDARG00000078785	7.65989	7.37934e-13	0.298624
sec61a1	ENSDARG00000021669	7.64696	8.10163e-13	0.345361
cep85l	ENSDARG00000020777	7.60477	1.11052e-12	0.511617
pdcd4b	ENSDARG00000041022	7.59485	1.19439e-12	0.819841
nkain4	ENSDARG00000062699	7.57299	1.40284e-12	0.647294
cox17	ENSDARG00000069920	7.52745	1.98246e-12	0.683251
afdna	ENSDARG00000029472	7.5128	2.20904e-12	0.690252
sema5ba	ENSDARG00000061471	7.43247	4.03577e-12	1.46462
zgc:153372	ENSDARG00000068967	7.41635	4.5089e-12	2.87064
cdk17	ENSDARG00000079470	7.40589	4.86106e-12	0.990012
fat1a	ENSDARG00000017591	7.38581	5.59264e-12	0.412958
mki67	ENSDARG00000091150	7.38578	5.59264e-12	0.469404
ptbp1a	ENSDARG00000019362	7.31991	9.12258e-12	0.426917
BX248122.1	ENSDARG00000112449	7.30229	1.03626e-11	2.19305
creb5b	ENSDARG00000070536	7.29547	1.08623e-11	1.63247
si:ch1073-440b2.1	ENSDARG00000089138	7.27242	1.27932e-11	0.551978
brinp3a.2	ENSDARG00000061051	7.2318	1.71453e-11	2.35916
hspa5	ENSDARG00000103846	7.18552	2.39108e-11	0.411786
smurf1	ENSDARG00000016086	7.18176	2.44914e-11	0.769296
ptprfa	ENSDARG00000103479	7.11333	3.98846e-11	2.53113
pard3bb	ENSDARG00000034555	7.08879	4.7469e-11	0.57922
fstl5	ENSDARG00000040198	7.0302	7.21114e-11	3.84358
farp2	ENSDARG00000016429	7.01555	7.96747e-11	0.647815
zgc:153018	ENSDARG00000060977	6.93535	1.37827e-10	1.33946
zmiz1a	ENSDARG00000074502	6.90768	1.6643e-10	0.482134
rab32a	ENSDARG00000029036	6.7328	5.47478e-10	0.747091
ctnna2	ENSDARG00000024785	6.71087	6.30182e-10	2.28786
trim71	ENSDARG00000075593	6.66501	8.56457e-10	0.427564
tln1	ENSDARG00000100729	6.64867	9.47918e-10	0.517734
gli3	ENSDARG00000052131	6.63188	1.05887e-09	0.699538
zgc:171776	ENSDARG00000032156	6.6232	1.11941e-09	3.07369
dock1	ENSDARG00000099093	6.54039	1.92883e-09	0.542328
pfn1	ENSDARG00000088091	6.50471	2.43262e-09	1.06481
rreb1a	ENSDARG00000063701	6.47382	2.96764e-09	0.606377
spry4	ENSDARG00000068732	6.44647	3.54452e-09	0.329022
cux1a	ENSDARG00000078459	6.43517	3.78331e-09	0.418472
g2e3	ENSDARG00000001313	6.43421	3.79559e-09	0.651821
cast	ENSDARG00000058693	6.4307	3.86069e-09	0.968017
arid3c	ENSDARG00000067729	6.37396	5.51528e-09	0.357195
dnase1l4.1	ENSDARG00000015123	6.36738	5.73967e-09	0.808031
raly	ENSDARG00000059972	6.36515	5.8065e-09	3.07162
sept9a	ENSDARG00000020235	6.35248	6.28695e-09	0.61518
CABZ01069162.1	ENSDARG00000115161	6.34584	6.52541e-09	3.80208
anxa4	ENSDARG00000036456	6.28482	9.5138e-09	1.99569
akap12b	ENSDARG00000055678	6.27803	9.91036e-09	1.46224
immp2l	ENSDARG00000004925	6.27653	9.97756e-09	1.15378
fstl1b	ENSDARG00000039576	6.26692	1.05822e-08	0.767925
sdf2l1	ENSDARG00000035631	6.25144	1.16194e-08	0.774526
arpc3	ENSDARG00000057882	6.23405	1.28762e-08	0.302775
raraa	ENSDARG00000056783	6.22929	1.32357e-08	0.295816
notch1a	ENSDARG00000103554	6.22144	1.38372e-08	0.322446
cenpf	ENSDARG00000055133	6.215	1.4377e-08	0.581612
zgc:153631	ENSDARG00000068993	6.1775	1.80904e-08	0.911874
mthfd1l	ENSDARG00000042221	6.17383	1.84643e-08	1.00624
stim2b	ENSDARG00000001776	6.12771	2.44921e-08	0.916547
aspm	ENSDARG00000103754	6.09197	3.04727e-08	0.563538
pmp22a	ENSDARG00000105223	6.09018	3.07309e-08	1.03284
cep19	ENSDARG00000059175	6.07869	3.28363e-08	3.32719
CABZ01059623.1	ENSDARG00000117243	6.06762	3.50866e-08	2.71188
mt-nd2	ENSDARG00000063899	6.06369	3.58572e-08	0.27986
arhgap11a	ENSDARG00000100019	6.03657	4.20928e-08	0.613093
si:dkey-151g10.6	ENSDARG00000092807	6.03082	4.35005e-08	0.0639869
pdia6	ENSDARG00000009001	6.02335	4.54357e-08	0.404662
dag1	ENSDARG00000016153	6.00568	5.04068e-08	0.567846
sdr16c5a	ENSDARG00000016233	5.98678	5.64732e-08	1.51895
zgc:92107	ENSDARG00000044874	5.97357	6.09233e-08	0.579713
stm	ENSDARG00000035694	5.96725	6.31635e-08	2.06765
srgap3	ENSDARG00000060309	5.931	7.82081e-08	1.27933
mgat1b	ENSDARG00000036065	5.91772	8.43498e-08	0.443852
cdc20	ENSDARG00000100741	5.91335	8.63974e-08	0.444276
BX511021.1	ENSDARG00000073936	5.89573	9.56471e-08	3.25747
crtac1a	ENSDARG00000059826	5.89417	9.63102e-08	1.4359
pla2g4ab	ENSDARG00000017141	5.85874	1.18576e-07	1.53464
knstrn	ENSDARG00000074379	5.85846	1.18576e-07	0.859669
manf	ENSDARG00000063177	5.81726	1.50683e-07	0.563469
cachd1	ENSDARG00000061590	5.81234	1.54786e-07	0.383589
unc45b	ENSDARG00000008433	5.80181	1.64418e-07	1.52387
selenok	ENSDARG00000100823	5.77599	1.89829e-07	0.591049
gnaia	ENSDARG00000044760	5.73077	2.45038e-07	0.404918
slc20a2	ENSDARG00000060796	5.69011	3.08895e-07	0.463866
AL954669.1	ENSDARG00000097096	5.68312	3.21012e-07	2.18103
adka	ENSDARG00000039429	5.65364	3.77619e-07	0.317379
smad1	ENSDARG00000027199	5.6521	3.80087e-07	0.744571
kif20a	ENSDARG00000044491	5.63714	4.13641e-07	0.567062
zgc:153409	ENSDARG00000061547	5.62983	4.295e-07	0.452372
stard13a	ENSDARG00000079542	5.62172	4.49083e-07	1.13073
gxylt1b	ENSDARG00000022550	5.5764	5.79107e-07	0.565582
pdzd2	ENSDARG00000059801	5.57372	5.8671e-07	0.890805
dnajb11	ENSDARG00000015088	5.57267	5.88884e-07	0.589483
asap1a	ENSDARG00000029463	5.55671	6.42294e-07	0.512988
cep112	ENSDARG00000079679	5.54357	6.90851e-07	0.777526
npm1a	ENSDARG00000014329	5.53083	7.34371e-07	0.179059
lpar1	ENSDARG00000099840	5.52368	7.63143e-07	0.400132
her4.1	ENSDARG00000056732	5.52065	7.74648e-07	0.495354
srgap2	ENSDARG00000032161	5.51835	7.81259e-07	0.396562
ccnb1	ENSDARG00000051923	5.50584	8.36916e-07	0.40568
ncoa2	ENSDARG00000017929	5.49464	8.89786e-07	0.310163
tbx16l	ENSDARG00000006939	5.49416	8.90179e-07	0.390769
boc	ENSDARG00000074335	5.4612	1.06518e-06	0.449677
fign	ENSDARG00000008662	5.39079	1.55537e-06	0.599151
top2a	ENSDARG00000024488	5.34465	1.99545e-06	0.513385
slc25a32a	ENSDARG00000089791	5.33019	2.14683e-06	0.463213
sox5	ENSDARG00000011582	5.30686	2.42455e-06	0.369576
lrp1ab	ENSDARG00000029146	5.30364	2.46242e-06	0.421487
sh3gl3a	ENSDARG00000013360	5.29793	2.53519e-06	2.43017
cdh2	ENSDARG00000018693	5.26923	2.95245e-06	0.232945
vti1a	ENSDARG00000045065	5.2618	3.0678e-06	0.614178
bnip4	ENSDARG00000022832	5.2175	3.85035e-06	0.410573
myl9a	ENSDARG00000038123	5.21233	3.94251e-06	2.67009
agap1	ENSDARG00000062123	5.19121	4.38942e-06	0.359617
lpp	ENSDARG00000023578	5.18272	4.57953e-06	0.709261
plekhh1	ENSDARG00000053835	5.18253	4.57953e-06	0.487646
capn8	ENSDARG00000055715	5.1815	4.59507e-06	3.43351
kif23	ENSDARG00000014943	5.17241	4.81449e-06	0.467833
clip2	ENSDARG00000059596	5.16912	4.88975e-06	0.553802
nusap1	ENSDARG00000002403	5.16248	5.05591e-06	0.49315
si:dkey-25o16.4	ENSDARG00000096554	5.11139	6.55323e-06	0.582054
col12a1a	ENSDARG00000078322	5.10229	6.84817e-06	1.70393
kif26ab	ENSDARG00000015016	5.10003	6.91654e-06	0.309443
greb1	ENSDARG00000070794	5.09783	6.98324e-06	0.265366
akr1b1.1	ENSDARG00000006215	5.06614	8.1357e-06	1.39545
arrb2b	ENSDARG00000011545	5.06486	8.17403e-06	0.65198
her15.1	ENSDARG00000054562	5.06339	8.22081e-06	0.387456
col5a2a	ENSDARG00000031678	5.06033	8.33737e-06	0.427707
calr3b	ENSDARG00000102808	5.0528	8.63866e-06	0.421727
BX548024.1	ENSDARG00000097593	5.04964	8.74804e-06	2.45745
ldlrad4a	ENSDARG00000070555	5.01664	1.03511e-05	0.553359
rpl23	ENSDARG00000053457	5.01405	1.04706e-05	0.0792
igf1ra	ENSDARG00000027423	5.0056	1.09162e-05	0.507906
cntln	ENSDARG00000033345	5.00528	1.09162e-05	0.61121
sh3bgrl	ENSDARG00000058302	5.00282	1.10347e-05	0.782543
rarab	ENSDARG00000034893	4.98715	1.19215e-05	0.371327
plagl2	ENSDARG00000076657	4.98102	1.22814e-05	0.406485
si:dkeyp-26a9.2	ENSDARG00000092290	4.97764	1.24737e-05	0.727143
plk1	ENSDARG00000058471	4.95706	1.38165e-05	0.379192
calua	ENSDARG00000045676	4.9388	1.51454e-05	0.510513
trim33	ENSDARG00000016181	4.9299	1.58218e-05	0.370863
sntb2	ENSDARG00000051763	4.89032	1.91025e-05	0.785718
krtcap2	ENSDARG00000070386	4.8885	1.92433e-05	0.359145
ipo11	ENSDARG00000054224	4.87657	2.03674e-05	0.418801
hoxa9a	ENSDARG00000105013	4.86865	2.11602e-05	0.220744
psd3l	ENSDARG00000104820	4.85018	2.31864e-05	0.362472
plekhg4	ENSDARG00000075964	4.80933	2.83064e-05	0.318743
ncapg	ENSDARG00000070109	4.80751	2.85118e-05	0.282332
p3h4	ENSDARG00000104089	4.80017	2.9522e-05	0.346874
acsl1b	ENSDARG00000003854	4.7927	3.05858e-05	0.879221
fgfr1a	ENSDARG00000011027	4.77646	3.30043e-05	0.344198
spred2b	ENSDARG00000008372	4.7763	3.30043e-05	0.438033
igf2bp2b	ENSDARG00000099758	4.7724	3.35869e-05	0.836245
tjp1a	ENSDARG00000077506	4.74116	3.90623e-05	0.342566
htr2aa	ENSDARG00000057029	4.71671	4.37381e-05	2.81048
mcl1b	ENSDARG00000008363	4.7117	4.4746e-05	0.677265
anln	ENSDARG00000060917	4.70641	4.58406e-05	0.61228
macf1a	ENSDARG00000028533	4.69747	4.77182e-05	0.301713
hipk2	ENSDARG00000042518	4.6848	5.06752e-05	0.534047
tsc22d2	ENSDARG00000041839	4.67095	5.39229e-05	0.659533
fndc3ba	ENSDARG00000078179	4.66629	5.50131e-05	0.297217
pax3a	ENSDARG00000010192	4.6661	5.50131e-05	0.598921
insrb	ENSDARG00000071524	4.663	5.57475e-05	0.367358
nradd	ENSDARG00000057143	4.6564	5.72583e-05	0.298348
pcdh8	ENSDARG00000006467	4.65384	5.78693e-05	0.512094
depdc1a	ENSDARG00000018165	4.62167	6.72383e-05	0.525535
kmt5ab	ENSDARG00000104114	4.61746	6.81512e-05	0.451815
cdca5	ENSDARG00000044437	4.51004	0.000111558	0.307871
ints8	ENSDARG00000057986	4.47794	0.000129499	0.287442
pkp4	ENSDARG00000045331	4.4683	0.000134817	0.559746
cfl1	ENSDARG00000021124	4.46823	0.000134817	0.116665
rras	ENSDARG00000006553	4.45339	0.00014326	0.458946
si:ch73-167f10.1	ENSDARG00000102946	4.44877	0.000146134	1.63308
myo18ab	ENSDARG00000061862	4.44609	0.000147718	0.477147
ywhaz	ENSDARG00000032575	4.4436	0.000149187	0.39519
bub1bb	ENSDARG00000074927	4.43166	0.000157425	0.592925
cdh6	ENSDARG00000014522	4.42023	0.000165703	0.637524
vaspb	ENSDARG00000017105	4.41966	0.000165866	0.530446
hyou1	ENSDARG00000013670	4.41685	0.000167753	0.442601
ENSDARG00000099133	ENSDARG00000099133	4.39209	0.000187425	1.72545
znfl1g	ENSDARG00000079524	4.36388	0.000212796	3.21167
tspan4b	ENSDARG00000070391	4.35022	0.000225919	2.27765
dlgap5	ENSDARG00000045167	4.34951	0.000226267	0.284815
fzd3a	ENSDARG00000021664	4.34323	0.000232074	0.57729
mfap2	ENSDARG00000059367	4.31853	0.000259199	0.270544
pmaip1	ENSDARG00000089307	4.31265	0.000265306	0.682218
pcxa	ENSDARG00000098766	4.29861	0.000280835	0.933521
ncaph	ENSDARG00000061468	4.28441	0.000298897	0.337405
fbxw7	ENSDARG00000060994	4.28278	0.000300603	0.279462
ENSDARG00000089564	ENSDARG00000089564	4.27953	0.000304537	1.11877
zgc:113054	ENSDARG00000053483	4.27822	0.000305835	0.761615
zswim5	ENSDARG00000055900	4.27592	0.000308506	0.190891
si:dkey-248g21.1	ENSDARG00000090120	4.25709	0.000334576	1.07538
AL928650.4	ENSDARG00000113858	4.25215	0.000340953	2.93614
lmx1bb	ENSDARG00000068365	4.24962	0.000344259	1.80716
gtse1	ENSDARG00000013719	4.23909	0.000360232	0.680586
prickle2b	ENSDARG00000037593	4.21908	0.000391849	0.330275
hdlbpa	ENSDARG00000009830	4.21044	0.000406507	0.201044
tax1bp3	ENSDARG00000059177	4.19681	0.000429007	0.548588
furina	ENSDARG00000062909	4.18008	0.000460348	0.368317
si:ch211-195p4.4	ENSDARG00000100910	4.161	0.000498202	1.48043
si:dkey-30c15.10	ENSDARG00000088130	4.15835	0.000503222	0.644585
pvrl2l	ENSDARG00000063390	4.14824	0.000523266	0.494547
raver1	ENSDARG00000052617	4.14763	0.000523266	0.472581
si:ch211-156j22.4	ENSDARG00000094977	4.14396	0.000530889	0.633525
rreb1b	ENSDARG00000042652	4.14281	0.000531902	0.427751
adam8a	ENSDARG00000001452	4.13729	0.000542336	0.363468
arhgdia	ENSDARG00000043795	4.12988	0.000559238	0.266513
lrch4	ENSDARG00000068258	4.12711	0.000564291	0.592588
diaph3	ENSDARG00000090785	4.11597	0.00059134	0.440152
copa	ENSDARG00000004173	4.11118	0.000602812	0.332305
rxraa	ENSDARG00000057737	4.10898	0.000607658	0.310669
chsy3	ENSDARG00000069472	4.10774	0.000610008	0.517364
axin2	ENSDARG00000100149	4.10001	0.000627851	0.238947
angel2	ENSDARG00000016743	4.07885	0.000685729	0.579309
chd9	ENSDARG00000074498	4.07809	0.00068695	0.803799
zgc:158328	ENSDARG00000005216	4.07455	0.000696437	0.34563
scml2	ENSDARG00000012949	4.05725	0.000745557	0.296539
bin1b	ENSDARG00000058820	4.05176	0.000760985	1.72248
ccnf	ENSDARG00000105046	4.03896	0.000800121	0.551313
mef2d	ENSDARG00000040237	4.03169	0.000821633	0.635246
znf704	ENSDARG00000061718	4.01985	0.000861481	1.08531
tpk1	ENSDARG00000038040	4.00593	0.000911112	1.19411
ctsc	ENSDARG00000101334	4.00041	0.00093126	0.660177
bach2b	ENSDARG00000004074	3.99872	0.00093656	0.56974
magi1b	ENSDARG00000003169	3.99629	0.000944813	0.908277
nav2a	ENSDARG00000073688	3.98675	0.00098217	0.800832
tgfb1a	ENSDARG00000041502	3.98356	0.000994002	1.91455
f11r.1	ENSDARG00000017320	3.97498	0.00102904	1.12784
net1	ENSDARG00000032765	3.97348	0.00103403	0.393701
zgc:100951	ENSDARG00000111442	3.97194	0.00103919	0.683026
zdhhc8b	ENSDARG00000018508	3.9692	0.0010497	0.423676
si:dkey-34d22.1	ENSDARG00000103181	3.95034	0.00113103	1.92316
tpx2	ENSDARG00000078654	3.94051	0.00117668	0.324654
pla2g12b	ENSDARG00000015662	3.93796	0.00118755	3.24175
p4hb	ENSDARG00000105116	3.91884	0.00128208	0.278972
si:dkey-71h2.2	ENSDARG00000043394	3.91826	0.00128329	1.88485
tcf3a	ENSDARG00000005915	3.90962	0.00132629	0.396224
znrf3	ENSDARG00000062573	3.90831	0.00133159	0.296484
creb3l2	ENSDARG00000063563	3.90448	0.00135091	0.888135
sec23a	ENSDARG00000104230	3.89704	0.00138908	0.490243
prc1a	ENSDARG00000100918	3.87394	0.00152334	0.515688
slc38a4	ENSDARG00000018149	3.85709	0.0016253	0.325068
kif2c	ENSDARG00000076228	3.82482	0.00184319	0.493452
schip1	ENSDARG00000035175	3.80839	0.00196456	0.394513
jmjd1cb	ENSDARG00000079939	3.80484	0.00198453	0.420028
mis18bp1	ENSDARG00000042563	3.78123	0.00217349	0.540284
gpsm2	ENSDARG00000017311	3.77226	0.00225001	1.04581
tanc1b	ENSDARG00000089190	3.77073	0.00226072	0.352631
si:ch211-242b18.1	ENSDARG00000054723	3.7668	0.00229336	0.361677
unc5b	ENSDARG00000033327	3.7617	0.00232779	0.507489
aurka	ENSDARG00000012485	3.73897	0.00253809	0.419202
itga2.3	ENSDARG00000086838	3.72803	0.00264724	2.70157
glt1d1	ENSDARG00000091241	3.71877	0.00273862	1.25714
rps15a	ENSDARG00000010160	3.71239	0.00280097	0.0629609
fzd7b	ENSDARG00000027589	3.70961	0.00282801	0.695027
gbf1	ENSDARG00000027016	3.69726	0.00296512	0.52093
rnf44	ENSDARG00000068582	3.68699	0.00307487	0.238696
prc1b	ENSDARG00000005993	3.68408	0.00310592	0.924529
xpo4	ENSDARG00000010281	3.67639	0.00319088	0.378186
plxna3	ENSDARG00000007172	3.67617	0.00319088	0.225287
draxin	ENSDARG00000058256	3.67381	0.0032162	0.977897
gas1a	ENSDARG00000077298	3.64183	0.00362879	0.281526
poc1b	ENSDARG00000021110	3.63956	0.00365597	0.498321
mad2l1	ENSDARG00000004713	3.60455	0.00416365	0.244876
rapgef5b	ENSDARG00000074307	3.5976	0.00427089	0.679077
slc25a36a	ENSDARG00000038731	3.59504	0.00430208	0.566226
chchd10	ENSDARG00000010717	3.58084	0.00453028	0.457704
nlgn3a	ENSDARG00000104786	3.569	0.00472749	2.15957
tlcd5a	ENSDARG00000024920	3.55876	0.00489636	0.381997
chmp5b	ENSDARG00000103718	3.55285	0.00498791	0.276617
flna	ENSDARG00000074201	3.54596	0.00511353	0.479872
fzd10	ENSDARG00000068213	3.53217	0.00537365	0.261832
col5a1	ENSDARG00000012593	3.5242	0.00552183	0.718347
ddr1	ENSDARG00000078523	3.50929	0.00581998	0.352268
rrm1	ENSDARG00000014017	3.49522	0.00611194	0.16692
tnksa	ENSDARG00000077650	3.49359	0.0061414	0.229945
setx	ENSDARG00000022996	3.49187	0.00616527	0.604304
pdia4	ENSDARG00000018491	3.49062	0.00618611	0.515501
uso1	ENSDARG00000019581	3.4768	0.00648887	0.659254
cd151l	ENSDARG00000068629	3.47371	0.00655056	0.212726
dmd	ENSDARG00000008487	3.46187	0.00681627	0.67583
npc2	ENSDARG00000090912	3.45494	0.00696722	0.396923
cblb	ENSDARG00000015199	3.44818	0.00713508	0.619061
setbp1	ENSDARG00000093799	3.43637	0.00744404	0.41072
usp6nl	ENSDARG00000022187	3.43225	0.00754844	0.387663
pdia5	ENSDARG00000069242	3.42651	0.00769053	0.614346
arsj	ENSDARG00000077590	3.42351	0.00776615	3.03982
rbms2b	ENSDARG00000056150	3.40203	0.00836093	0.507018
gfra4a	ENSDARG00000056651	3.40149	0.00836708	0.665584
si:dkey-106n21.1	ENSDARG00000045792	3.39657	0.00849757	1.87945
chn1	ENSDARG00000101735	3.39657	0.00849757	0.594816
tktb	ENSDARG00000006019	3.39268	0.00860855	0.398748
cenpe	ENSDARG00000063385	3.39131	0.00864102	0.365325
her4.2	ENSDARG00000094426	3.38406	0.00885029	0.48615
slc7a3a	ENSDARG00000020645	3.38317	0.00886815	0.493595
serpinh1b	ENSDARG00000019949	3.37934	0.0089815	0.23798
zgc:91890	ENSDARG00000018980	3.36163	0.00951901	0.967232
tp53i11b	ENSDARG00000006025	3.35828	0.00960755	1.0046
cdc14b	ENSDARG00000021483	3.35805	0.00960755	0.245669
tnikb	ENSDARG00000009031	3.35722	0.00962465	0.624983
zgc:92140	ENSDARG00000098592	3.33552	0.0103702	0.742705
ttk	ENSDARG00000041361	3.3277	0.0106527	0.333863
kntc1	ENSDARG00000101670	3.32103	0.0108973	0.494528
pleca	ENSDARG00000062590	3.32062	0.0109003	0.817574
smyd3	ENSDARG00000058050	3.31353	0.0111397	0.413541
rasal2	ENSDARG00000036257	3.31315	0.0111415	0.257563
si:dkey-16p21.8	ENSDARG00000096849	3.31184	0.0111802	0.578021
rabgap1l	ENSDARG00000061757	3.30575	0.0114053	0.939627
acss1	ENSDARG00000044142	3.30559	0.0114053	0.85172
si:ch211-197h24.9	ENSDARG00000093760	3.30386	0.0114618	0.716832
loxl3b	ENSDARG00000039563	3.28207	0.0123413	0.904097
hsp90aa1.1	ENSDARG00000010478	3.27224	0.0127479	1.9824
tmed2	ENSDARG00000026908	3.26825	0.0128982	0.153749
si:dkey-23k10.3	ENSDARG00000097653	3.26005	0.0132612	3.52646
cdca8	ENSDARG00000043137	3.24422	0.0139874	0.241304
diaph2	ENSDARG00000076060	3.23787	0.0142856	0.280498
spdl1	ENSDARG00000103996	3.23496	0.0144146	0.2965
nphp4	ENSDARG00000069014	3.22794	0.0147556	0.511807
si:dkey-235d18.5	ENSDARG00000039652	3.21792	0.0152449	0.400829
nuf2	ENSDARG00000034624	3.2086	0.0156921	0.308703
hmmr	ENSDARG00000021794	3.2063	0.0157993	0.407205
tram1	ENSDARG00000019137	3.20576	0.0158106	0.27256
arl1	ENSDARG00000101680	3.20081	0.0160657	0.296797
chsy1	ENSDARG00000079027	3.19692	0.016246	0.23379
ENSDARG00000102478	ENSDARG00000102478	3.18154	0.0170542	0.551212
ntmt1	ENSDARG00000022399	3.1794	0.0171605	0.612764
def8	ENSDARG00000068208	3.17085	0.0176329	0.493427
bsnb	ENSDARG00000079161	3.15199	0.018704	2.97327
adcy5	ENSDARG00000091342	3.13485	0.0197636	1.04203
rfx2	ENSDARG00000013575	3.11918	0.0207739	0.357726
klhl21	ENSDARG00000039255	3.11152	0.021296	0.671628
si:ch211-244o22.2	ENSDARG00000068759	3.09145	0.0227379	0.334483
hoxd3a	ENSDARG00000059280	3.09065	0.0227472	0.181402
si:ch211-209j10.6	ENSDARG00000093317	3.08892	0.0228276	0.557895
rap1b	ENSDARG00000008867	3.08465	0.0231058	0.228109
baz2ba	ENSDARG00000057782	3.08379	0.0231466	0.221323
gabbr1b	ENSDARG00000016667	3.07881	0.0235103	1.7773
ccdc85b	ENSDARG00000061543	3.06339	0.0246722	0.479553
nbas	ENSDARG00000008593	3.05446	0.0253347	0.508384
ccdc102a	ENSDARG00000003872	3.05411	0.0253347	0.477662
rfng	ENSDARG00000019746	3.05411	0.0253347	0.726858
man1a1	ENSDARG00000005652	3.04782	0.0258417	0.706802
ppargc1b	ENSDARG00000101569	3.04306	0.0262242	0.837887
hebp2	ENSDARG00000042630	3.04255	0.0262393	0.949603
sh3pxd2aa	ENSDARG00000060148	3.04032	0.0264052	0.488902
ENSDARG00000075277	ENSDARG00000075277	3.03975	0.0264261	2.35375
ptprga	ENSDARG00000045006	3.03604	0.0267229	0.340011
sept15	ENSDARG00000102889	3.0213	0.0279658	0.256938
hmgb2a	ENSDARG00000029722	3.01929	0.0281208	0.0505344
esrrga	ENSDARG00000004861	3.0138	0.0286029	0.187487
si:ch211-226m16.2	ENSDARG00000036785	3.00917	0.02901	0.7634
cluha	ENSDARG00000030913	3.00324	0.0295166	0.539485
marcksa	ENSDARG00000004049	3.00087	0.0297136	0.254381
BX548011.2	ENSDARG00000111460	2.99922	0.029843	0.849309
adgb	ENSDARG00000005595	2.99389	0.0303358	1.73212
st3gal3b	ENSDARG00000015252	2.97847	0.0317991	0.258771
mtss1	ENSDARG00000059604	2.97566	0.0320215	0.260928
ost4	ENSDARG00000096118	2.96251	0.0332756	0.3049
krt4	ENSDARG00000017624	2.95	0.0345402	0.699406
kcnj13	ENSDARG00000043443	2.94806	0.0347207	3.28979
adck1	ENSDARG00000062561	2.94203	0.0353275	1.13215
plp2	ENSDARG00000036630	2.92422	0.0372516	0.557679
zfhx4	ENSDARG00000075542	2.92304	0.0373127	0.818467
prrx1b	ENSDARG00000042027	2.9208	0.0375409	1.41575
bard1	ENSDARG00000076733	2.91212	0.0385173	0.455103
cdc42bpaa	ENSDARG00000104283	2.89722	0.0402229	0.280833
ctnnb1	ENSDARG00000014571	2.88429	0.0418222	0.0739091
smad7	ENSDARG00000016858	2.87983	0.0422393	0.196901
st3gal3a	ENSDARG00000015374	2.87641	0.0426538	0.660844
tmem132e	ENSDARG00000090830	2.87146	0.0432812	0.20747
gnai2a	ENSDARG00000018174	2.86971	0.0434301	0.198349
parpbp	ENSDARG00000029944	2.84938	0.0460615	0.465727
rplp2l	ENSDARG00000011201	2.84456	0.046617	0.0385684
dpp6a	ENSDARG00000076826	2.84121	0.046962	2.2038
cobl	ENSDARG00000091006	2.84013	0.0470661	0.790318
agap3	ENSDARG00000087822	2.83984	0.0470661	0.341858
neo1b	ENSDARG00000075100	2.83518	0.0476587	0.407017
her2	ENSDARG00000038205	2.83451	0.0477092	0.222791
fkbp14	ENSDARG00000040695	2.83129	0.0480927	0.463536
slc2a3a	ENSDARG00000013295	2.82896	0.0483939	25.3931
sec22ba	ENSDARG00000030108	2.82308	0.0491365	0.872548
msi2a	ENSDARG00000033901	-2.81756	0.0498863	-0.414808
BX511034.7	ENSDARG00000104640	-2.82123	0.04937	-5.51211
traf3ip2l	ENSDARG00000091734	-2.82433	0.0489967	-0.701983
mpped2a	ENSDARG00000006889	-2.82841	0.0484259	-0.282238
bcl2l10	ENSDARG00000026766	-2.83234	0.0479843	-0.26608
phldb2b	ENSDARG00000074843	-2.83757	0.0473521	-0.407339
tppp	ENSDARG00000104399	-2.8421	0.0468795	-1.37329
dab2ipb	ENSDARG00000075110	-2.84313	0.0467785	-0.650117
ighv1-4-1	ENSDARG00000096355	-2.84686	0.0463304	-3.99782
tp53inp2	ENSDARG00000088178	-2.84689	0.0463304	-0.238245
ppef1	ENSDARG00000020191	-2.85311	0.0455716	-4.602
bckdhbl	ENSDARG00000093569	-2.86026	0.0446038	-1.13923
ttyh2	ENSDARG00000016934	-2.86323	0.0442347	-0.297544
mcm6	ENSDARG00000057683	-2.86384	0.0441967	-0.184123
ved	ENSDARG00000102389	-2.87086	0.0433184	-0.158348
tcima	ENSDARG00000079497	-2.88187	0.0420111	-2.7634
dusp5	ENSDARG00000019307	-2.88267	0.0419494	-0.754747
cxcr4a	ENSDARG00000057633	-2.88267	0.0419494	-1.03101
luzp1	ENSDARG00000075556	-2.89064	0.0410301	-0.218633
hoxc11b	ENSDARG00000102631	-2.90089	0.0397974	-0.173147
tsku	ENSDARG00000040815	-2.90335	0.0395287	-0.286681
gmip	ENSDARG00000077249	-2.90772	0.039022	-2.63959
kcnab2a	ENSDARG00000087247	-2.9178	0.0378632	-0.380189
hspb1	ENSDARG00000041065	-2.92339	0.0373108	-0.104032
CABZ01005379.1	ENSDARG00000117637	-2.92486	0.0372155	-0.238557
nr4a1	ENSDARG00000000796	-2.93153	0.036465	-0.741557
dusp19b	ENSDARG00000045200	-2.93915	0.035618	-0.365319
col4a5	ENSDARG00000052063	-2.94544	0.0349778	-1.53189
rgcc	ENSDARG00000035810	-2.95476	0.0340493	-0.909848
tanc1a	ENSDARG00000077073	-2.96114	0.0333878	-2.13675
adipor2	ENSDARG00000101849	-2.96376	0.0331775	-0.353756
gnao1a	ENSDARG00000016676	-2.97362	0.0321649	-0.491145
gadd45ga	ENSDARG00000019417	-2.97525	0.0320297	-1.6588
adamts9	ENSDARG00000077778	-2.97662	0.0319567	-0.437751
cemip2	ENSDARG00000061600	-2.98409	0.0312555	-0.30573
sox4a	ENSDARG00000004588	-2.98744	0.0309489	-1.04072
ptmaa	ENSDARG00000021113	-3.00809	0.0290816	-0.107961
tbxtb	ENSDARG00000039806	-3.02497	0.0276594	-0.329596
rarga	ENSDARG00000034117	-3.02838	0.0273792	-0.160078
bmp7a	ENSDARG00000018260	-3.05618	0.025245	-1.21026
mcm2	ENSDARG00000102798	-3.07447	0.0238012	-0.207448
cd81a	ENSDARG00000036080	-3.07744	0.0235921	-0.110406
hyal2a	ENSDARG00000059931	-3.08784	0.0228851	-1.56036
dlgap1b	ENSDARG00000037415	-3.08975	0.0227898	-0.622505
si:ch211-39i2.2	ENSDARG00000104472	-3.09071	0.0227472	-0.902702
elovl1b	ENSDARG00000103735	-3.09266	0.0226711	-1.3138
hsd3b7	ENSDARG00000036966	-3.12234	0.0205758	-1.843
zfand5a	ENSDARG00000018898	-3.12645	0.0203132	-0.337338
mcm3	ENSDARG00000024204	-3.14082	0.0193875	-0.207247
crabp2b	ENSDARG00000030449	-3.1435	0.019233	-0.694261
s1pr1	ENSDARG00000042690	-3.16099	0.0181566	-2.94144
myf5	ENSDARG00000007277	-3.1667	0.0178243	-0.613574
qki2	ENSDARG00000010018	-3.16702	0.0178243	-0.866701
anks1b	ENSDARG00000003512	-3.16916	0.0177152	-0.928423
xbp1	ENSDARG00000035622	-3.17717	0.0172732	-0.225643
pim3	ENSDARG00000055129	-3.18623	0.0167996	-0.471391
dspa	ENSDARG00000022309	-3.19162	0.0165083	-1.05384
sema3d	ENSDARG00000017369	-3.19456	0.0163604	-0.385203
pls3	ENSDARG00000037655	-3.2003	0.0160753	-0.564072
lhfpl6	ENSDARG00000004363	-3.21202	0.015525	-0.363428
st8sia2	ENSDARG00000018788	-3.21757	0.0152455	-1.17997
ankrd45	ENSDARG00000011326	-3.22028	0.0151377	-0.729603
cdkn1a	ENSDARG00000076554	-3.25165	0.0136428	-0.930635
pou2f2a-1	ENSDARG00000036816	-3.2715	0.0127658	-0.580149
mfsd2aa	ENSDARG00000030630	-3.27951	0.0124386	-2.88572
fam222ba	ENSDARG00000059886	-3.28819	0.0120902	-0.496818
h1-10	ENSDARG00000054058	-3.30163	0.0115396	-0.884538
efcab2	ENSDARG00000074323	-3.31634	0.0110417	-1.2015
ldlrap1a	ENSDARG00000004311	-3.31934	0.010937	-0.87122
prim2	ENSDARG00000052721	-3.33827	0.0102809	-0.213592
col5a3a	ENSDARG00000098294	-3.339	0.0102662	-1.66097
pi15a	ENSDARG00000045378	-3.36092	0.00953153	-3.31872
nedd9	ENSDARG00000089878	-3.36399	0.00944954	-0.366939
lmo4a	ENSDARG00000013853	-3.36491	0.0094295	-0.616089
dynll2b	ENSDARG00000005172	-3.37209	0.00919838	-0.193941
ksr1b	ENSDARG00000030933	-3.37442	0.00913213	-1.78846
gstp1	ENSDARG00000104068	-3.38875	0.00871105	-0.252797
eif2ak3	ENSDARG00000062139	-3.40254	0.00835576	-0.682315
dkk1b	ENSDARG00000045219	-3.40851	0.00818536	-1.72568
prkar2aa	ENSDARG00000033184	-3.4161	0.0079704	-0.245738
tuba8l	ENSDARG00000042708	-3.42935	0.00762007	-0.218036
dsc2l	ENSDARG00000039677	-3.45609	0.00694638	-0.380668
btg2	ENSDARG00000020298	-3.4573	0.00692397	-0.176928
CU856539.2	ENSDARG00000058946	-3.46793	0.00667279	-1.58056
dclk1b	ENSDARG00000104664	-3.47208	0.00657888	-2.04706
nop56	ENSDARG00000012820	-3.47358	0.00655056	-0.104597
si:ch211-160f23.5	ENSDARG00000079233	-3.47808	0.00646632	-0.501812
ptk7a	ENSDARG00000011863	-3.48797	0.00623971	-0.176319
slc12a2	ENSDARG00000104573	-3.4925	0.00615847	-0.324739
adcy7	ENSDARG00000060070	-3.49621	0.00609719	-1.28099
tspan7	ENSDARG00000015759	-3.50878	0.00582362	-0.118129
epha4b	ENSDARG00000011600	-3.51753	0.00564969	-2.0845
dennd5b	ENSDARG00000003789	-3.52394	0.00552183	-0.368856
mcm4	ENSDARG00000040041	-3.52898	0.00543179	-0.230519
syce2	ENSDARG00000103187	-3.53942	0.00523512	-3.56737
pltp	ENSDARG00000104495	-3.55333	0.00498537	-2.44812
dnmt3ab	ENSDARG00000015566	-3.55486	0.00496292	-1.99928
hpcal4	ENSDARG00000070491	-3.56109	0.0048595	-0.481051
scube2	ENSDARG00000037362	-3.56536	0.00478724	-0.420885
hoxb9a	ENSDARG00000056023	-3.57669	0.00459667	-0.188602
ppdpfa	ENSDARG00000007682	-3.59201	0.00434616	-1.85176
dusp2	ENSDARG00000098108	-3.59501	0.00430208	-1.57288
lef1	ENSDARG00000031894	-3.60602	0.00414569	-0.146192
h1-0	ENSDARG00000038559	-3.61119	0.00406933	-0.355861
mt-nd3	ENSDARG00000063914	-3.6259	0.00384963	-0.168571
lsp1b	ENSDARG00000099385	-3.64534	0.00358442	-0.342482
slc39a13	ENSDARG00000000442	-3.64627	0.00357634	-0.415028
trib3	ENSDARG00000016200	-3.67735	0.00318474	-0.34416
bmpr1bb	ENSDARG00000102742	-3.69308	0.00300614	-2.07379
chaf1b	ENSDARG00000056473	-3.6941	0.00299815	-0.34956
phf24	ENSDARG00000077596	-3.71354	0.00279209	-3.37486
CR456627.1	ENSDARG00000104543	-3.72468	0.00267898	-3.3068
mdh1aa	ENSDARG00000017772	-3.74201	0.0025111	-0.376716
mgat4b	ENSDARG00000004115	-3.75643	0.00237402	-1.88124
fgfr1b	ENSDARG00000011190	-3.76559	0.00229497	-0.456476
hsp70l	ENSDARG00000055723	-3.76575	0.00229497	-4.37601
gadd45ba	ENSDARG00000027744	-3.76645	0.00229341	-0.428271
aplnrb	ENSDARG00000036670	-3.7856	0.00213861	-0.366858
cfap45	ENSDARG00000068103	-3.80034	0.00201809	-4.82125
cnn2	ENSDARG00000035858	-3.80574	0.00198014	-0.421518
tead1a	ENSDARG00000028159	-3.80727	0.00197068	-0.697869
krcp	ENSDARG00000040224	-3.82272	0.0018564	-0.248585
daw1	ENSDARG00000021462	-3.83787	0.00175041	-1.25989
her7	ENSDARG00000017917	-3.83995	0.00173813	-0.139089
mob2a	ENSDARG00000023214	-3.84317	0.00171788	-0.401721
lig1	ENSDARG00000060041	-3.87269	0.0015268	-0.220016
gmnn	ENSDARG00000035957	-3.87285	0.0015268	-0.278043
foxp4	ENSDARG00000076120	-3.88562	0.00145399	-0.342246
CR450824.1	ENSDARG00000097678	-3.90362	0.0013538	-0.961244
ppp1r21	ENSDARG00000103144	-3.91249	0.0013125	-0.583009
cpm	ENSDARG00000011769	-3.93055	0.00122296	-0.672731
cdon	ENSDARG00000061328	-3.95947	0.00109024	-0.390154
mcmbp	ENSDARG00000055314	-3.96263	0.00107747	-0.363545
myh7ba	ENSDARG00000076075	-4.01059	0.000894636	-1.42007
ak3	ENSDARG00000058226	-4.02671	0.000837974	-0.449138
msx1b	ENSDARG00000008886	-4.03216	0.000821179	-0.306972
sulf1	ENSDARG00000038428	-4.03319	0.000818834	-0.228828
gapdh	ENSDARG00000043457	-4.03906	0.000800121	-1.03291
BX323557.1	ENSDARG00000097931	-4.04072	0.000796529	-4.52852
apln	ENSDARG00000053279	-4.05508	0.000751384	-0.523895
peli1b	ENSDARG00000044083	-4.06207	0.000731427	-0.72222
msh6	ENSDARG00000104541	-4.06711	0.000716862	-0.379562
rtn4r	ENSDARG00000090035	-4.07014	0.000708664	-0.918402
epha7	ENSDARG00000004635	-4.09188	0.000649315	-2.17562
cdca7a	ENSDARG00000077620	-4.10008	0.000627851	-0.32827
ENSDARG00000109502	ENSDARG00000109502	-4.10672	0.000611776	-1.04861
pclaf	ENSDARG00000097691	-4.12711	0.000564291	-0.174527
ccn2a	ENSDARG00000042934	-4.13844	0.000540462	-3.28963
mvp	ENSDARG00000021242	-4.14236	0.000532114	-1.62228
grasp	ENSDARG00000000588	-4.1431	0.000531902	-0.668866
ENSDARG00000057053	ENSDARG00000057053	-4.14769	0.000523266	-0.741684
h2ax1	ENSDARG00000068995	-4.14894	0.000522727	-0.23642
ccnd1	ENSDARG00000101637	-4.15213	0.000516296	-0.195945
stard13b	ENSDARG00000098954	-4.16384	0.000492816	-1.8751
gpd1b	ENSDARG00000043180	-4.17252	0.000475153	-0.731414
lamb1a	ENSDARG00000101209	-4.1857	0.00044982	-0.589815
BX571827.3	ENSDARG00000117405	-4.19754	0.000428298	-4.95974
has2	ENSDARG00000036987	-4.20507	0.00041494	-2.20314
angptl7	ENSDARG00000027582	-4.2097	0.00040718	-1.60709
pim1	ENSDARG00000100020	-4.22218	0.000387123	-0.526158
ENSDARG00000061664	ENSDARG00000061664	-4.22725	0.000379105	-0.393533
sdc4	ENSDARG00000059906	-4.25425	0.000338304	-0.357709
si:dkey-125e8.4	ENSDARG00000041333	-4.26829	0.000318727	-4.3682
si:dkey-23i12.7	ENSDARG00000105562	-4.30496	0.000273345	-2.73384
CABZ01071903.1	ENSDARG00000069904	-4.30516	0.000273345	-1.17713
si:dkey-61n16.5	ENSDARG00000099695	-4.3087	0.000269654	-4.97769
nudt4a	ENSDARG00000057767	-4.31304	0.000265283	-1.24125
fam49al	ENSDARG00000035907	-4.34827	0.000227178	-0.377535
itpkcb	ENSDARG00000067741	-4.36368	0.000212796	-0.69614
arvcfb	ENSDARG00000061688	-4.40259	0.000178876	-1.12454
FP016106.1	ENSDARG00000098397	-4.45949	0.000139483	-4.28534
cbr1l	ENSDARG00000021149	-4.4629	0.000137511	-0.593071
rcn1	ENSDARG00000070006	-4.46357	0.000137315	-0.33182
CABZ01080568.1	ENSDARG00000051762	-4.46664	0.000135595	-1.01633
sox11a	ENSDARG00000077811	-4.4758	0.000130578	-0.326534
madd	ENSDARG00000003495	-4.5575	8.92536e-05	-0.849281
si:dkey-56m19.5	ENSDARG00000068432	-4.55785	8.92536e-05	-0.338804
tpm3	ENSDARG00000005162	-4.56634	8.5869e-05	-0.220913
s1pr5a	ENSDARG00000040526	-4.56665	8.5869e-05	-0.681777
lmo4b	ENSDARG00000054749	-4.57569	8.24063e-05	-0.507104
ppp1r3b	ENSDARG00000044691	-4.57901	8.12506e-05	-0.450508
nog2	ENSDARG00000043066	-4.58587	7.87641e-05	-0.788017
bmp4	ENSDARG00000019995	-4.58769	7.82173e-05	-0.452605
slbp	ENSDARG00000100558	-4.59528	7.55533e-05	-0.287937
arrdc3a	ENSDARG00000052690	-4.6001	7.39556e-05	-1.12721
FP016247.1	ENSDARG00000099497	-4.61816	6.80405e-05	-5.64049
her4.4	ENSDARG00000009822	-4.61896	6.78987e-05	-0.798281
aurkb	ENSDARG00000037640	-4.62136	6.72383e-05	-0.342181
hoxa2b	ENSDARG00000023031	-4.62573	6.60683e-05	-0.699864
gid8b	ENSDARG00000037589	-4.64389	6.06233e-05	-0.688787
sat1a.2	ENSDARG00000095908	-4.65962	5.64695e-05	-0.314331
hsp70.1	ENSDARG00000029688	-4.6608	5.62467e-05	-2.69191
fosb	ENSDARG00000055751	-4.67606	5.26929e-05	-1.50879
fuca1.1	ENSDARG00000035890	-4.67676	5.26077e-05	-0.46005
ENSDARG00000103285	ENSDARG00000103285	-4.7005	4.71005e-05	-25.9136
hoxa13a	ENSDARG00000100312	-4.72038	4.30348e-05	-1.79371
crabp2a	ENSDARG00000073978	-4.72954	4.12136e-05	-1.06126
htr2cl1	ENSDARG00000018228	-4.74017	3.91815e-05	-2.58074
calm1b	ENSDARG00000034187	-4.76162	3.53681e-05	-1.1952
cerkl	ENSDARG00000079397	-4.78185	3.22245e-05	-1.61341
ier5l	ENSDARG00000054906	-4.83473	2.49675e-05	-0.52042
zgc:174680	ENSDARG00000100702	-4.84009	2.43488e-05	-6.15852
CR376821.1	ENSDARG00000103807	-4.87938	2.01174e-05	-0.396705
CU639469.1	ENSDARG00000062790	-4.89048	1.91025e-05	-0.652554
BX663503.3	ENSDARG00000099137	-4.89217	1.89958e-05	-0.93693
LO016987.2	ENSDARG00000109663	-4.91132	1.72641e-05	-0.679728
ENSDARG00000016188	ENSDARG00000016188	-4.91359	1.70983e-05	-1.00517
hoxb5b	ENSDARG00000054030	-4.91499	1.70087e-05	-0.494169
slc38a5b	ENSDARG00000014587	-4.92881	1.58793e-05	-0.277581
frem2a	ENSDARG00000076856	-4.96931	1.29964e-05	-1.24816
lgr4	ENSDARG00000060542	-4.99411	1.15221e-05	-0.525228
usp54a	ENSDARG00000077948	-5.01839	1.02772e-05	-0.762783
hoxa10b	ENSDARG00000031337	-5.05012	8.74342e-06	-0.257548
efna1b	ENSDARG00000018787	-5.05672	8.47962e-06	-0.320589
fgf17	ENSDARG00000102778	-5.07316	7.85681e-06	-0.967904
arpc2	ENSDARG00000075989	-5.07437	7.82258e-06	-0.295
mcamb	ENSDARG00000005368	-5.07772	7.7014e-06	-1.15284
fam169aa	ENSDARG00000059719	-5.0826	7.52113e-06	-2.16377
her12	ENSDARG00000032963	-5.08292	7.52113e-06	-0.301874
kitlga	ENSDARG00000070917	-5.08873	7.31171e-06	-1.18858
abracl	ENSDARG00000042876	-5.10635	6.71668e-06	-0.409524
gins2	ENSDARG00000002304	-5.13252	5.8705e-06	-0.50895
mat2al	ENSDARG00000063665	-5.139	5.68337e-06	-2.01032
fgf4	ENSDARG00000105230	-5.14445	5.53201e-06	-0.743283
rplp1	ENSDARG00000021864	-5.16025	5.09547e-06	-0.0399029
efcab11	ENSDARG00000043740	-5.16207	5.05664e-06	-0.753454
glrx	ENSDARG00000028106	-5.19239	4.37085e-06	-0.890803
plekhg7	ENSDARG00000062855	-5.19401	4.34193e-06	-1.53676
sgk1	ENSDARG00000025522	-5.21517	3.8908e-06	-1.08496
hoxc13a	ENSDARG00000070353	-5.2251	3.70346e-06	-1.2316
aimp1b	ENSDARG00000036894	-5.22835	3.64662e-06	-2.19372
cdh7a	ENSDARG00000023542	-5.2326	3.57145e-06	-1.58259
cbfa2t2	ENSDARG00000074337	-5.25226	3.21728e-06	-1.62654
nfkbiab	ENSDARG00000007693	-5.25666	3.14795e-06	-0.472772
smarcd3b	ENSDARG00000019969	-5.29678	2.54568e-06	-0.397336
ENSDARG00000020187	ENSDARG00000020187	-5.30836	2.40992e-06	-0.457358
sema5a	ENSDARG00000058821	-5.32508	2.2032e-06	-0.912651
her6	ENSDARG00000006514	-5.34079	2.02949e-06	-0.628111
flrt3	ENSDARG00000076895	-5.3442	1.99598e-06	-0.369856
sgo1	ENSDARG00000103907	-5.35671	1.87088e-06	-0.713909
pcp4a	ENSDARG00000053130	-5.36472	1.79369e-06	-1.02894
etv4	ENSDARG00000018303	-5.39807	1.49692e-06	-0.396651
metrnla	ENSDARG00000101914	-5.41444	1.36927e-06	-0.473115
calm1a	ENSDARG00000021811	-5.42067	1.32539e-06	-0.577784
cxcl12b	ENSDARG00000055100	-5.43065	1.2561e-06	-0.391028
mt-nd5	ENSDARG00000063921	-5.43557	1.22471e-06	-0.222149
prr13	ENSDARG00000086216	-5.44549	1.16094e-06	-1.0108
efnb3b	ENSDARG00000042277	-5.47894	9.65875e-07	-0.796611
nectin3b	ENSDARG00000006604	-5.49349	8.91544e-07	-0.561728
rims3	ENSDARG00000062305	-5.51925	7.79076e-07	-0.827148
zgc:110425	ENSDARG00000058479	-5.53291	7.27411e-07	-0.53809
nt5dc2	ENSDARG00000059646	-5.53498	7.20518e-07	-0.363553
mcm5	ENSDARG00000019507	-5.53779	7.10708e-07	-0.365329
phip	ENSDARG00000015970	-5.53779	7.10708e-07	-0.547316
asf1ba	ENSDARG00000101037	-5.56003	6.31674e-07	-0.447194
fgf3	ENSDARG00000101540	-5.60452	4.93695e-07	-0.461925
BX001014.2	ENSDARG00000096750	-5.62131	4.49097e-07	-0.338762
ccdc173	ENSDARG00000077928	-5.63311	4.22396e-07	-1.82999
rnd3a	ENSDARG00000076799	-5.65485	3.75866e-07	-0.897925
cav1	ENSDARG00000103747	-5.66624	3.52571e-07	-0.71784
enpp1	ENSDARG00000005789	-5.68185	3.22635e-07	-0.510837
kcnc3a	ENSDARG00000055855	-5.70198	2.88831e-07	-1.77394
CR383676.2	ENSDARG00000099970	-5.72148	2.58186e-07	0.152844
myl6	ENSDARG00000008494	-5.75282	2.1564e-07	-0.598003
dusp1	ENSDARG00000100515	-5.76023	2.06899e-07	-0.596013
ap3b1a	ENSDARG00000100082	-5.7615	2.05847e-07	-1.018
larp4ab	ENSDARG00000074979	-5.77449	1.91053e-07	-0.422817
si:ch211-51a6.2	ENSDARG00000030967	-5.78343	1.82074e-07	-1.80508
enc3	ENSDARG00000058322	-5.79	1.75525e-07	-0.337854
atp1b1a	ENSDARG00000013144	-5.80092	1.64883e-07	-0.392338
cav2	ENSDARG00000052000	-5.84381	1.2884e-07	-1.37479
cntn1a	ENSDARG00000087843	-5.85747	1.18982e-07	-0.554796
sfrp1b	ENSDARG00000057678	-5.86162	1.16934e-07	-1.87935
slc25a55a	ENSDARG00000020893	-5.90786	8.90956e-08	-0.537772
nhsl1b	ENSDARG00000042627	-5.92701	7.99235e-08	-0.54442
egr1	ENSDARG00000037421	-5.93652	7.58175e-08	-1.44307
tlx2	ENSDARG00000011273	-5.94204	7.34983e-08	-2.70732
rbm38	ENSDARG00000058818	-5.98592	5.66236e-08	-0.356644
ext1a	ENSDARG00000103155	-6.01803	4.68322e-08	-0.50314
ssh2a	ENSDARG00000088440	-6.04324	4.04966e-08	-0.818432
alpi.1	ENSDARG00000015273	-6.04914	3.91452e-08	-1.58789
dad1	ENSDARG00000102105	-6.08894	3.08865e-08	-0.20504
rsrp1	ENSDARG00000030440	-6.10359	2.8415e-08	-0.319998
ndnf	ENSDARG00000062936	-6.14839	2.15625e-08	-0.776949
adam12	ENSDARG00000079068	-6.15168	2.11786e-08	-0.770767
fgf8a	ENSDARG00000003399	-6.19764	1.59659e-08	-0.501014
CABZ01076996.1	ENSDARG00000100797	-6.19862	1.59102e-08	-0.548955
nxn	ENSDARG00000033978	-6.22374	1.36743e-08	-1.00914
tpm4b	ENSDARG00000019128	-6.23497	1.28367e-08	-1.21204
zgc:110540	ENSDARG00000054929	-6.23973	1.2488e-08	-0.518495
si:ch211-13k12.2	ENSDARG00000038121	-6.25712	1.12363e-08	-0.756503
ENSDARG00000042409	ENSDARG00000042409	-6.29296	9.05422e-09	-0.971419
dbn1	ENSDARG00000069113	-6.2937	9.03776e-09	-0.953367
ier5	ENSDARG00000009881	-6.29685	8.88143e-09	-0.332407
plxna2	ENSDARG00000060372	-6.29788	8.849e-09	-1.37408
jpt1b	ENSDARG00000099312	-6.3334	7.0536e-09	-0.360003
prdx2	ENSDARG00000025350	-6.34613	6.52541e-09	-0.242835
rrbp1a	ENSDARG00000013763	-6.39432	4.84276e-09	-0.527288
pim2	ENSDARG00000059001	-6.39764	4.75296e-09	-0.912412
CU302321.1	ENSDARG00000117510	-6.40993	4.39852e-09	-5.39273
zbtb16b	ENSDARG00000074526	-6.41851	4.17014e-09	-2.8422
AL845324.1	ENSDARG00000023609	-6.43188	3.84249e-09	-2.24485
arhgef10	ENSDARG00000077788	-6.43839	3.71525e-09	-1.61382
rasl11b	ENSDARG00000015611	-6.44395	3.59281e-09	-1.22554
arl5c	ENSDARG00000035719	-6.50155	2.47654e-09	-1.56956
pfkfb4b	ENSDARG00000029075	-6.53997	1.92883e-09	-0.566354
serinc5	ENSDARG00000008153	-6.57345	1.55086e-09	-0.550072
actb2	ENSDARG00000037870	-6.58334	1.45564e-09	-0.138462
col11a1a	ENSDARG00000026165	-6.59876	1.31624e-09	-0.458196
btg3	ENSDARG00000069065	-6.64976	9.43982e-10	-0.470846
fn1b	ENSDARG00000006526	-6.66188	8.72064e-10	-0.384834
ctsla	ENSDARG00000007836	-6.70755	6.42585e-10	-0.239085
her9	ENSDARG00000056438	-6.72214	5.85225e-10	-1.27824
bambia	ENSDARG00000055381	-6.73015	5.5571e-10	-0.417053
rab34b	ENSDARG00000010977	-6.73602	5.37244e-10	-1.95989
enah	ENSDARG00000032049	-6.78156	3.93659e-10	-0.528183
ncam1a	ENSDARG00000056181	-6.78542	3.84545e-10	-3.52468
rhov	ENSDARG00000070434	-6.82544	2.92185e-10	-1.71433
aplp2	ENSDARG00000054864	-6.8287	2.86587e-10	-0.555977
bmp2a	ENSDARG00000013409	-6.84114	2.63637e-10	-0.560899
msx3	ENSDARG00000015674	-6.88678	1.92154e-10	-0.594877
si:ch211-214b16.2	ENSDARG00000102593	-6.92616	1.46581e-10	-5.26061
cldn5a	ENSDARG00000043716	-6.94825	1.26231e-10	-1.03834
abcc6a	ENSDARG00000016750	-6.95667	1.19318e-10	-2.42656
BX511025.1	ENSDARG00000102446	-6.96436	1.13366e-10	-4.85697
p3h1	ENSDARG00000071212	-6.96551	1.12833e-10	-0.493614
b3gnt2b	ENSDARG00000091902	-6.97882	1.03001e-10	-0.824446
sema6dl	ENSDARG00000011533	-7.0153	7.96747e-11	-0.726041
plppr3a	ENSDARG00000010144	-7.11554	3.93916e-11	-0.838105
id2a	ENSDARG00000055283	-7.15198	3.03311e-11	-0.762694
chaf1a	ENSDARG00000062152	-7.20279	2.11446e-11	-0.341633
vimr2	ENSDARG00000105188	-7.23923	1.62897e-11	-1.09525
tubb4b	ENSDARG00000002344	-7.28008	1.21314e-11	-0.263245
plk3	ENSDARG00000038754	-7.39666	5.19138e-12	-0.65166
htr5aa	ENSDARG00000038869	-7.42701	4.17581e-12	-2.24916
fosl1a	ENSDARG00000015355	-7.43202	4.03577e-12	-2.03432
gsta.1	ENSDARG00000090228	-7.43391	4.00897e-12	-0.88703
tuba8l4	ENSDARG00000006260	-7.59405	1.19714e-12	-0.161639
mt-nd4	ENSDARG00000063917	-7.60599	1.10445e-12	-0.198198
kdelr2a	ENSDARG00000005254	-7.63943	8.5562e-13	-0.597123
itga4	ENSDARG00000103056	-7.65947	7.37934e-13	-1.12575
bmpr1ba	ENSDARG00000104100	-7.67249	6.72047e-13	-0.856348
ahcy	ENSDARG00000005191	-7.68347	6.19334e-13	-0.593518
rplp0	ENSDARG00000051783	-7.69337	5.82578e-13	-0.0995109
hoxc10a	ENSDARG00000070348	-7.71938	4.77626e-13	-0.375661
hoxa13b	ENSDARG00000036254	-7.7301	4.42237e-13	-0.408977
ccdc88c	ENSDARG00000053713	-7.79485	2.67571e-13	-0.76821
unga	ENSDARG00000042527	-7.83586	1.95649e-13	-0.573539
nid1b	ENSDARG00000103129	-7.83829	1.92717e-13	-0.612273
ppp1r14c	ENSDARG00000077341	-7.91689	1.04518e-13	-0.522567
jun	ENSDARG00000043531	-7.95266	7.86822e-14	-0.887388
dnajc9	ENSDARG00000031293	-7.96157	7.38576e-14	-0.562666
her1	ENSDARG00000014722	-7.99358	5.72395e-14	-0.504208
marcksl1b	ENSDARG00000035715	-8.02457	4.46867e-14	-0.466428
pcna	ENSDARG00000054155	-8.03098	4.25977e-14	-0.392979
depdc7a	ENSDARG00000055043	-8.05466	3.55803e-14	-0.554075
txnipa	ENSDARG00000036107	-8.08019	2.92431e-14	-0.882837
ptgdsb.2	ENSDARG00000071626	-8.08258	2.88219e-14	-0.667363
spata13	ENSDARG00000062837	-8.12624	2.05001e-14	-1.2973
fn1a	ENSDARG00000019815	-8.13205	1.9632e-14	-0.659626
eve1	ENSDARG00000056012	-8.13266	1.96253e-14	-0.510314
nrp2b	ENSDARG00000038446	-8.17782	1.35698e-14	-0.663642
midn	ENSDARG00000018524	-8.19144	1.21752e-14	-0.928619
traf4a	ENSDARG00000003963	-8.21525	1.00343e-14	-0.989687
atf4b	ENSDARG00000038141	-8.3677	2.866e-15	-0.522309
lmo3	ENSDARG00000008720	-8.4188	1.86459e-15	-1.13629
fgf10a	ENSDARG00000030932	-8.44895	1.46231e-15	-1.00411
znfl1l	ENSDARG00000094197	-8.4823	1.10389e-15	-5.54533
grip1	ENSDARG00000015053	-8.48441	1.08953e-15	-0.748668
CABZ01079281.1	ENSDARG00000117609	-8.48805	1.0613e-15	-2.01492
apela	ENSDARG00000094729	-8.54808	6.38549e-16	-0.606457
selenof	ENSDARG00000099664	-8.55267	6.1677e-16	-0.294394
stmn1a	ENSDARG00000004169	-8.56423	5.60847e-16	-0.231248
cyp2x7	ENSDARG00000044002	-8.59027	4.51912e-16	-6.93934
hoxd12a	ENSDARG00000059263	-8.60054	4.17576e-16	-0.259848
stxbp5a	ENSDARG00000002656	-8.69287	1.91025e-16	-0.895134
olfml2bb	ENSDARG00000021480	-8.70796	1.68141e-16	-1.79603
mych	ENSDARG00000077473	-8.72092	1.5079e-16	-0.691235
wu:fc75a09	ENSDARG00000111625	-8.74607	1.2138e-16	-2.51228
sult6b1	ENSDARG00000086826	-8.75344	1.14333e-16	-0.870827
ccng1	ENSDARG00000076667	-8.81319	6.91137e-17	-0.353557
tbxta	ENSDARG00000101576	-8.88674	3.61637e-17	-0.394216
mt-atp6	ENSDARG00000063911	-8.94384	2.19813e-17	-0.113841
cyp26a1	ENSDARG00000033999	-9.0046	1.28838e-17	-0.392625
tuba1a	ENSDARG00000001889	-9.03827	9.53104e-18	-0.651185
dut	ENSDARG00000106529	-9.09923	5.48056e-18	-0.343151
ptgdsb.1	ENSDARG00000027088	-9.12983	4.15792e-18	-0.507669
msx1a	ENSDARG00000116118	-9.15405	3.34365e-18	-0.850433
foxd5	ENSDARG00000042485	-9.17975	2.651e-18	-1.23122
slc25a25a	ENSDARG00000010572	-9.18645	2.50637e-18	-1.59022
ENSDARG00000040048	ENSDARG00000040048	-9.2235	1.78609e-18	-2.14622
slc4a11	ENSDARG00000075532	-9.38048	4.18292e-19	-2.32269
actb1	ENSDARG00000037746	-9.39768	3.57548e-19	-0.244239
wls	ENSDARG00000009534	-9.39807	3.57548e-19	-0.377876
BX640512.3	ENSDARG00000103480	-9.40008	3.54047e-19	-3.11474
tob1a	ENSDARG00000032619	-9.42689	2.76111e-19	-0.526731
mt-nd1	ENSDARG00000063895	-9.44683	2.31289e-19	-0.153828
lratb.2	ENSDARG00000077652	-9.46374	1.98072e-19	-1.7962
socs3a	ENSDARG00000025428	-9.545	9.25929e-20	-3.03526
angptl4	ENSDARG00000035859	-9.67275	2.73379e-20	-0.98442
hmgb2b	ENSDARG00000053990	-9.78215	9.73403e-21	-0.137004
dnajb1b	ENSDARG00000041394	-9.79871	8.32349e-21	-0.877476
itm2cb	ENSDARG00000039650	-9.83123	6.07376e-21	-0.532491
ENSDARG00000041723	ENSDARG00000041723	-9.98231	1.40135e-21	-1.16822
si:ch211-222l21.1	ENSDARG00000076532	-10.2741	7.31778e-23	-0.180595
slc16a9b	ENSDARG00000104687	-10.4075	1.84877e-23	-1.53881
prkcbb	ENSDARG00000022254	-10.4874	8.09009e-24	-1.01222
b3gnt7l	ENSDARG00000053133	-10.504	6.84472e-24	-1.13833
si:ch73-335l21.4	ENSDARG00000091234	-10.5079	6.61825e-24	-1.78937
ENSDARG00000070174	ENSDARG00000070174	-10.5309	5.2314e-24	-1.1132
fen1	ENSDARG00000011404	-10.6338	1.7578e-24	-0.547311
tnfrsf9a	ENSDARG00000060498	-10.6868	1.02969e-24	-2.33761
hoxb7a	ENSDARG00000056030	-10.7194	7.30257e-25	-0.387913
ier2b	ENSDARG00000086881	-10.8402	1.99888e-25	-1.46839
sqstm1	ENSDARG00000075014	-10.8563	1.69221e-25	-1.79598
cmtm6	ENSDARG00000099631	-10.8916	1.20388e-25	-0.726509
ppp1r3ca	ENSDARG00000071005	-10.9016	1.08951e-25	-1.1629
mycn	ENSDARG00000006837	-10.9774	4.81339e-26	-0.698715
wnt11f2	ENSDARG00000004256	-11.0729	1.73288e-26	-2.38644
palld	ENSDARG00000040009	-11.1292	9.57252e-27	-1.82471
nasp	ENSDARG00000039208	-11.1658	6.44637e-27	-0.635476
aldob	ENSDARG00000053684	-11.1877	5.09037e-27	-1.00127
mt-co3	ENSDARG00000063912	-11.2285	3.28135e-27	-0.22743
hsp70.2	ENSDARG00000092362	-11.2683	2.1134e-27	-3.80359
zgc:174944-1	ENSDARG00000099825	-11.6497	2.61755e-29	-5.81292
mycb	ENSDARG00000007241	-11.6671	2.15771e-29	-1.56798
calm2a	ENSDARG00000031427	-11.699	1.51761e-29	-0.558659
foxd3	ENSDARG00000021032	-11.8315	3.23319e-30	-1.09244
arhgap29b	ENSDARG00000017748	-11.8502	2.61748e-30	-0.927215
jdp2b	ENSDARG00000020133	-12.3897	3.90903e-33	-1.56395
id1	ENSDARG00000040764	-12.6574	1.35682e-34	-0.620665
socs3b	ENSDARG00000026611	-13.2255	8.93461e-38	-1.67619
glulb	ENSDARG00000100003	-13.2681	5.13852e-38	-0.920991
plcl1	ENSDARG00000067676	-13.395	9.65745e-39	-2.3006
hsp90ab1	ENSDARG00000029150	-13.4421	5.18806e-39	-0.136435
junba	ENSDARG00000074378	-13.4463	4.98272e-39	-1.74073
ier2a	ENSDARG00000099195	-13.4745	3.45297e-39	-1.10644
mycla	ENSDARG00000006003	-13.7553	7.63365e-41	-1.15045
cdx4	ENSDARG00000036292	-13.897	1.08281e-41	-0.289859
tubb2b	ENSDARG00000098591	-14.1172	4.96158e-43	-0.334487
stat3	ENSDARG00000022712	-14.1884	1.86362e-43	-1.37036
dap1b-1	ENSDARG00000086842	-14.258	7.01548e-44	-1.13377
mt-co2	ENSDARG00000063908	-14.3291	2.61726e-44	-0.310094
hsp70.3	ENSDARG00000021924	-14.6178	4.0786e-46	-2.46205
fxyd6l	ENSDARG00000097057	-14.751	5.94015e-47	-0.978256
cdca7b	ENSDARG00000076659	-14.9116	5.54064e-48	-1.00132
junbb	ENSDARG00000104773	-14.9174	5.18008e-48	-1.90104
hoxc13b	ENSDARG00000113877	-15.0355	8.95975e-49	-2.09954
atf3	ENSDARG00000007823	-15.3219	1.18665e-50	-2.19452
hoxc12b	ENSDARG00000103133	-15.478	1.11053e-51	-2.09657
rrm2-1	ENSDARG00000078069	-16.0186	2.25771e-55	-0.731498
si:ch73-190f9.4	ENSDARG00000097564	-16.1365	3.53266e-56	-2.55292
ddx21	ENSDARG00000063626	-16.2329	7.56986e-57	-0.807393
tuba8l2	ENSDARG00000031164	-16.8854	1.74722e-61	-1.29276
CABZ01079280.1	ENSDARG00000117659	-16.8943	1.54776e-61	-2.11522
dtnbp1b	ENSDARG00000055206	-16.9015	1.41376e-61	-2.83726
id3	ENSDARG00000054823	-17.0933	5.54489e-63	-1.07601
vox	ENSDARG00000099761	-17.7303	9.06199e-68	-1.04113
znfl2a	ENSDARG00000008333	-18.4239	3.25014e-73	-1.19518
fosab	ENSDARG00000031683	-18.8542	1.13192e-76	-1.74133
hes6	ENSDARG00000019335	-19.1023	1.09794e-78	-0.585326
wnt8a	ENSDARG00000052910	-19.1667	3.34106e-79	-1.81063
wnt8a-1	ENSDARG00000078507	-19.4308	2.11985e-81	-1.55773
mt-cyb	ENSDARG00000063924	-20.207	4.99382e-88	-0.708024
tmsb4x	ENSDARG00000077777	-20.3296	4.39686e-89	-0.793559
slc25a5	ENSDARG00000092553	-20.5531	4.81582e-91	-0.261007
marcksl1a	ENSDARG00000039034	-20.693	3.08374e-92	-1.18361
zgc:56585	ENSDARG00000026236	-21.3917	1.33017e-98	-1.46416
CABZ01079276.1	ENSDARG00000117717	-21.5775	2.65833e-100	-5.60787
eef1a1l1	ENSDARG00000020850	-22.8706	9.12723e-113	-0.344604
gpx4a	ENSDARG00000068478	-25.1598	1.57909e-136	-3.09025
fthl27	ENSDARG00000031776	-25.578	4.46321e-141	-1.27511
rpl12	ENSDARG00000006691	-25.6883	3.156e-142	-0.413512
si:dkey-102m7.3	ENSDARG00000100366	-28.4763	7.68721e-175	-4.62207
bzw1b	ENSDARG00000099148	-31.5322	1.57377e-214	-2.78116
ENSDARG00000104264	ENSDARG00000104264	-31.6553	6.41732e-216	-2.64027
