# Supplementary material for: Cohesin composition and dosage independently affect early development in zebrafish
Source: Development. 2024 Aug 1;151(15):dev202593. doi: 10.1242/dev.202593 (PMC11317101; doi:10.1242/dev.202593)
Supplement: Table S5. Gene set enrichment analysis results comparing NMPs of homozygous stag2b-/- and wild-type tailbuds, related to Fig. 7C. [file develop-151-202593-TableS5.xlsx]

## Sheet: Data S5
Data S5: Gene set enrichment analysis results comparing NMPs of homozygous stag2b-/- and wild type tailbuds, related to Figure 7C
Term	ES	NES	NOM p-val	FDR q-val	FWER p-val	Tag %	Gene %	Lead_genes
determination of bilateral symmetry (GO:0009855)	-0.509855	-2.20172	0	0.0104453	0.01	21/50	0.2201	ier2a;cldn5a;tbxta;mcamb;fgf8a;bmp7a;fgf4;smarcd3b;daw1;bmp4;foxj1b;ccdc151;sox32;trib3;ndr2;cfap53;dnaaf1;tdgf1;sgcd;noto;gpr22a
blood vessel endothelial cell migration (GO:0043534)	-0.681085	-2.16509	0.00192308	0.0114899	0.018	7/17	0.1062	fn1a;cxcl12b;hspg2;cxcr4a;sox32;efnb2a;sema3d
determination of left/right symmetry (GO:0007368)	-0.447366	-2.12041	0	0.0111417	0.025	28/74	0.2201	ier2a;cldn5a;tbxta;enc3;mcamb;ttc25;fgf8a;bmp7a;fgf4;smarcd3b;daw1;armc4;bmp4;gmnn;foxj1b;lamb1a;ccdc151;sox32;trib3;ndr2;mespab;cfap53;dnaaf1;pdx1;tdgf1;sgcd;noto;gpr22a
vasculogenesis (GO:0001570)	-0.533635	-2.11218	0.00194932	0.00861741	0.026	12/32	0.1953	nrp2b;apela;cxcl12b;cxcr4a;colec12;mb;nrp1a;sulf1;sema3aa;aplnrb;hey2;kdrl
primitive hemopoiesis (GO:0060215)	0.611574	2.11175	0	0.0428999	0.032	12/26	0.2839	smad3a;lpar1;ncoa2;trim33;numbl;meis1b;jak2a;cebpa;tmem88a;tet2;gata1a;ndr1
neural tube development (GO:0021915)	0.679103	2.07499	0	0.0319366	0.047	7/17	0.0886	gli2a;neo1a;trim71;notum1a;cdh2;zic2a;zic5
stem cell development (GO:0048864)	-0.620435	-2.06817	0	0.0118381	0.055	11/24	0.1965	foxd3;mych;fgf3;olfm2a;myf5;dla;sema3d;tbx1;vgll2a;prdm1a;erbb3b
mesenchymal cell development (GO:0014031)	-0.620435	-2.06817	0	0.0118381	0.055	11/24	0.1965	foxd3;mych;fgf3;olfm2a;myf5;dla;sema3d;tbx1;vgll2a;prdm1a;erbb3b
regulation of endodermal cell fate specification (GO:0042663)	-0.672615	-2.06495	0.00211416	0.0104453	0.057	10/17	0.1386	vox;tbxta;fgf17;fgf8a;bmp7a;bmp4;sox32;ved;nog1;dusp6
negative regulation of transcription, DNA-templated (GO:0045892)	-0.435305	-2.06187	0	0.00927025	0.058	41/115	0.2233	hes6;junbb;junba;foxd3;zbtb16b;dnajb1b;jun;hoxa13a;cbfa2t2;bmp2a;hoxa13b;dnajb5;hoxa2b;her1;ccnd1;sox4a;aurkb;bmp4;bhlhe40;rarga;foxo6a;sox11a;sox32;zfhx3;osr1;sox9b;prdm13;foxo1b;sox21b;nr1d4b;prdm1a;nfia;hey2;sox6;tfap2b;e2f7;lhx1a;nfixa;vsx2;foxo6b;nr1h4
regulation of cell differentiation (GO:0045595)	-0.572956	-2.05933	0	0.0085884	0.06	12/29	0.1921	junbb;junba;jun;runx1;irx7;osr1;skor1b;myd88;runx2b;csf3r;gsc;tfap2b
regulation of cell cycle (GO:0051726)	-0.464254	-2.03033	0	0.0100275	0.073	19/67	0.2067	junbb;id3;junba;jun;id1;id2a;ccng1;gadd45bb;pim2;gadd45ga;ccnd1;gadd45ab;sema3d;id4;gadd45ba;pimr140;pim3;ccna2;map3k8
negative regulation of transcription from RNA polymerase II promoter (GO:0000122)	-0.459101	-2.02241	0	0.0103504	0.082	32/84	0.2233	junbb;junba;dnajb1b;jun;hoxa13a;bmp2a;hoxa13b;dnajb5;hoxa2b;ccnd1;sox4a;aurkb;bmp4;rarga;foxo6a;sox11a;sox32;zfhx3;osr1;sox9b;prdm13;foxo1b;sox21b;nr1d4b;prdm1a;nfia;tfap2b;e2f7;nfixa;vsx2;foxo6b;nr1h4
determination of heart left/right asymmetry (GO:0061371)	-0.409461	-1.99307	0	0.0133178	0.111	26/80	0.2201	tmsb4x;cldn5a;has2;tbxta;enc3;fn1a;ttc25;bmp7a;armc4;bmp4;cxxc5a;gmnn;foxj1b;ccdc151;tbx2b;trib3;ndr2;lmo7b;mespab;cemip2;tbx1;prrx1a;dnaaf1;pkp2;noto;gpr22a
regulation of cellular macromolecule biosynthetic process (GO:2000112)	0.430698	1.99188	0.00196078	0.0471899	0.125	30/76	0.2848	smad3a;sall4;sall1a;rreb1a;gli3;tcf7l1a;rreb1b;ncoa2;gfi1ab;sox3;nfe2;apbb3;jmjd1cb;bach2b;cyfip2;bcl11ba;hmgb2a;thrb;mlf1;dacha;mtdha;mavs;fev;sox1a;nr5a2;znf296;sox7;sox19a;nfe2l2a;sox21a
embryonic heart tube development (GO:0035050)	-0.490139	-1.97903	0	0.0147038	0.127	15/39	0.2168	has2;apela;tbxta;fn1a;fgf8a;bmp7a;sox32;tbx2b;sema3d;ndr2;cemip2;tbx1;dnaaf1;kdrl;noto
proteasome-mediated ubiquitin-dependent protein catabolic process (GO:0043161)	0.57161	1.97702	0.00205761	0.0436626	0.147	10/23	0.1829	smurf1;trim71;hspa5;ccnf;agap3;skp2;spsb3b;nedd4l;trim2b;znrf1
neural crest cell differentiation (GO:0014033)	-0.573494	-1.97074	0	0.0151458	0.14	11/27	0.1965	foxd3;mych;fgf3;olfm2a;myf5;dla;sema3d;tbx1;vgll2a;prdm1a;erbb3b
ER to Golgi vesicle-mediated transport (GO:0006888)	0.592096	1.96648	0.00389105	0.0406755	0.163	6/20	0.0551	copb2;vti1a;uso1;sec22ba;sec23a;copa
regulation of nucleic acid-templated transcription (GO:1903506)	0.429482	1.9631	0.00194175	0.0369076	0.172	29/73	0.2848	smad3a;sall4;sall1a;rreb1a;gli3;tcf7l1a;rreb1b;ncoa2;gfi1ab;sox3;nfe2;apbb3;jmjd1cb;bach2b;bcl11ba;hmgb2a;thrb;mlf1;dacha;mtdha;mavs;fev;sox1a;nr5a2;znf296;sox7;sox19a;nfe2l2a;sox21a
mesoderm morphogenesis (GO:0048332)	-0.562462	-1.95255	0.0039604	0.0167822	0.16	8/22	0.2168	wnt8a;tbxta;bmp4;ndr2;mespab;tll1;tdgf1;noto
ubiquitin-dependent protein catabolic process (GO:0006511)	0.564565	1.92716	0.00414079	0.0467133	0.231	11/22	0.1829	smurf1;trim71;klhl21;znrf3;agap3;spsb3b;klhl29;rnf19a;nedd4l;trim2b;znrf1
definitive hemopoiesis (GO:0060216)	-0.620272	-1.92691	0.0037037	0.0204337	0.196	5/16	0.0937	mycb;hsp70l;angptl1a;runx1;sox32
regulation of multicellular organismal development (GO:2000026)	-0.574981	-1.91844	0.00194553	0.0203991	0.207	7/19	0.1883	wnt8a;id2a;sox32;id4;tgfb3;dusp6;gsc
cellular protein modification process (GO:0006464)	-0.465924	-1.91571	0	0.019614	0.211	19/49	0.2272	b3gnt7l;b3gnt2b;pim2;peak1;sik1;ppp2r5b;pik3cb;nuak2;ppp2r5a;dusp6;b3gnt7;brsk2b;serp1;cdkl1;b3gnt5a;fam20cl;cdk15;fam20a;b3gnt2l
regulation of BMP signaling pathway (GO:0030510)	-0.471405	-1.90739	0.00959693	0.0208357	0.222	17/40	0.2168	has2;tbxta;bmp2a;bambia;nog2;b4galt5;tsc22d3;bmp4;scube2;nog1;ndr2;skor1b;igfbp3;acsl4a;tll1;tfap2b;noto
mesoderm development (GO:0007498)	-0.495137	-1.90486	0.00208768	0.0206296	0.228	10/26	0.2035	wnt8a;tbxta;fgf17;fgf8a;myf5;sox32;tbx2b;osr1;pcdh10b;tdgf1
regulation of neuron differentiation (GO:0045664)	-0.525718	-1.89496	0.0020284	0.0213384	0.24	11/29	0.1902	id3;id1;id2a;her6;fgf3;mdkb;brinp3b;id4;glra1;prdm1a;ascl1a
BMP signaling pathway (GO:0030509)	-0.50832	-1.89182	0.002	0.0198916	0.247	11/28	0.2073	bmpr1ba;bmpr1bb;tob1a;bmp2a;bmp7a;bmp4;bmp7b;ndr2;lef1;tdgf1;tob1b
cellular response to BMP stimulus (GO:0071773)	-0.50832	-1.89182	0.002	0.0198916	0.247	11/28	0.2073	bmpr1ba;bmpr1bb;tob1a;bmp2a;bmp7a;bmp4;bmp7b;ndr2;lef1;tdgf1;tob1b
mesoderm formation (GO:0001707)	-0.595341	-1.88918	0.00626305	0.019585	0.252	8/17	0.2035	wnt8a;tbxta;bmp4;ndr2;mespab;tll1;lef1;tdgf1
regulation of transcription from RNA polymerase II promoter (GO:0006357)	-0.340561	-1.88349	0	0.0198044	0.264	142/318	0.4036	atf3;fosab;junbb;junba;jdp2b;foxd3;prkcbb;cdx4;fosl1a;zbtb16b;dnajb1b;foxd5;jun;hoxa13a;bmpr1ba;egr1;bmpr1bb;tob1a;bmp2a;hoxa13b;dnajb5;fosb;atf4b;hoxa2b;egr4;bmp7a;phip;etv4;runx1;ccnd1;sox4a;aurkb;bmp4;fosl2;klf2b;hnf1bb;erfl1;ets2;rarga;myf5;tead1a;foxo6a;sox11a;sox32;mef2aa;onecut1;sp8b;zfhx3;bmp7b;npas4a;osr1;ndr2;egr2b;sox9b;prdm13;foxo1b;foxc1a;runx2b;sp8a;klf4;sox21b;nr1d4b;klf5l;vgll2a;z…
positive regulation of Wnt signaling pathway (GO:0030177)	-0.57935	-1.87956	0.0078125	0.019806	0.275	5/18	0.1514	wnt8a;fgf8a;lgr4;fgf3;rspo2
positive regulation of gene expression (GO:0010628)	-0.464345	-1.87354	0.00181818	0.0200783	0.287	17/45	0.212	wnt8a;zbtb16b;unga;etv4;runx1;hnf1bb;sox32;mef2aa;zfhx3;tp53inp2;runx2b;l1camb;ascl1a;lef1;roraa;lhx1a;fxr2
determination of dorsal/ventral asymmetry (GO:0048262)	-0.585487	-1.87052	0.00763359	0.0199954	0.293	7/17	0.0875	wnt8a;bmpr1ba;fgf8a;bmp7a;bmp4;fsta;bmp1a
ameboidal-type cell migration (GO:0001667)	-0.387382	-1.86259	0	0.0209627	0.311	47/112	0.3907	wnt8a;stat3;foxd3;nrp2b;has2;s1pr1;apela;masp1;sema6dl;sema5a;dkk1b;cxcl12b;cxcr4a;csrp1a;apln;sema5bb;sox32;pdgfrb;tbx2b;sema3d;nrp1a;tbx1;foxc1a;sema3aa;aplnrb;lef1;erbb3b;sema3ga;sema3c;sema3h;disc1;apoc1;sema3b;esrra;amotl2b;cxcl12a;atp6v0a1a;mxtx2;fscn1a;snai1a;pcdh18a;bmp2b;foxh1;sema3fa;cxcr4b;sema4bb;fzd7a
cell migration involved in gastrulation (GO:0042074)	-0.442768	-1.85497	0.00442478	0.0222834	0.339	21/49	0.3579	wnt8a;stat3;has2;s1pr1;apela;dkk1b;cxcl12b;cxcr4a;csrp1a;apln;sox32;tbx2b;afp4;apoc1;esrra;cxcl12a;mxtx2;snai1a;pcdh18a;bmp2b;foxh1
notochord development (GO:0030903)	-0.450661	-1.83629	0.00401606	0.0259449	0.373	16/43	0.2168	wnt8a;tbxta;cdh7a;loxl1;fgf8a;dkk1b;bmp4;lamb1a;dla;col27a1b;tbx2b;ndr2;igf2b;hps5;tdgf1;noto
regulation of actin filament-based process (GO:0032970)	-0.576832	-1.80087	0.00204499	0.0353183	0.463	4/15	0.0512	rhov;rnd3b;abracl;rnd3a
sensory organ development (GO:0007423)	-0.429523	-1.78373	0.00380952	0.0400405	0.504	21/48	0.3455	wnt8a;mvp;cav1;fgf8a;slc12a2;tmie;fgf3;lamb1a;sox11a;pcdh15b;lhx5;tbx1;gsc;pcdh15a;mbnl2;hoxb1b;smoc1;dlx3b;slc9a3r1a;sox11b;sfrp5
gastrulation (GO:0007369)	-0.374258	-1.77876	0.0111607	0.0405218	0.519	33/72	0.3907	wnt8a;stat3;has2;s1pr1;apela;dkk1b;cxcl12b;swap70b;cxcr4a;dsc2l;csrp1a;apln;sox32;tbx2b;bcl2l10;dnaaf1;aplnrb;tdgf1;disc1;ptpreb;apoc1;esrra;tnika;cxcl12a;mxtx2;snai1a;pcdh18a;bmp2b;tbx16;foxh1;zeb1b;drl;fzd7a
positive regulation of cell migration (GO:0030335)	-0.448969	-1.77025	0.00414079	0.0424678	0.544	15/38	0.2263	s1pr1;apela;sema6dl;sema5a;fgf8a;cxcl12b;fgf3;pdgfab;sema5bb;sema3d;sema3aa;pdgfba;sema3ga;sema3c;hgfa
embryonic organ development (GO:0048568)	-0.363999	-1.76255	0.00194553	0.0445668	0.573	43/102	0.3836	wnt8a;prkcbb;has2;apela;tbxta;cdh7a;fn1a;loxl1;fgf8a;dkk1b;runx1;lmo4a;bmp4;chaf1b;lamb1a;rarga;efnb1;tead1a;dla;sox32;tbx2b;sema3d;ndr2;egr2b;igf2b;sptb;hps5;tll1;csf3r;ascl1a;kdrl;slc4a1a;tdgf1;noto;gdf6a;epas1b;bmp2b;shha;slc25a37;foxh1;col2a1a;pappa2;lft1
heart jogging (GO:0003146)	-0.553708	-1.7471	0.00646552	0.0495448	0.62	6/17	0.1444	has2;fn1a;bmp7a;bmp4;foxj1b;dnaaf1
regulation of cytoskeleton organization (GO:0051493)	-0.511134	-1.74614	0.0184426	0.0486258	0.62	4/20	0.0512	rhov;stmn1a;rnd3b;rnd3a
