# Supplementary material for: Cohesin composition and dosage independently affect early development in zebrafish
Source: Development. 2024 Aug 1;151(15):dev202593. doi: 10.1242/dev.202593 (PMC11317101; doi:10.1242/dev.202593)
Supplement: Table S6. Gene list related to canonical Wnt signalling score, related to Fig. 7D. [file develop-151-202593-TableS6.xlsx]

## Sheet: Data S6
Data S6: Gene list related to canonical Wnt signalling score, related to Figure 7D
Wnt_genes used for score in Fig 7D
Gene_name	Ensembl_id
wnt5b	ENSDARG00000102464
rac2	ENSDARG00000038010
twist1a	ENSDARG00000030402
wif1	ENSDARG00000005541
sfrp1a	ENSDARG00000035521
fgf8a	ENSDARG00000003399
wnt4b	ENSDARG00000040159
sox9b	ENSDARG00000043923
otx1	ENSDARG00000094992
wnt10b	ENSDARG00000040925
dab2	ENSDARG00000031761
hnf1a	ENSDARG00000009470
cx43	ENSDARG00000041799
vox	ENSDARG00000099761
etv4	ENSDARG00000018303
eda	ENSDARG00000074591
en2a	ENSDARG00000026599
jun	ENSDARG00000043531
bmp2b	ENSDARG00000041430
otx2b	ENSDARG00000011235
eve1	ENSDARG00000056012
met	ENSDARG00000070903
fzd10	ENSDARG00000068213
myca	ENSDARG00000045695
fgf18b	ENSDARG00000043962
tdgf1	ENSDARG00000035095
rarga	ENSDARG00000034117
ccnd1	ENSDARG00000101637
sp5l	ENSDARG00000115868
vent	ENSDARG00000100483
fzd2	ENSDARG00000054438
gsc	ENSDARG00000059073
sfrp5	ENSDARG00000039041
wnt3a	ENSDARG00000058822
irx5b	ENSDARG00000074070
chrd	ENSDARG00000006110
tcf7l1a	ENSDARG00000038159
rhoua	ENSDARG00000019709
efnb1	ENSDARG00000007723
jag1a	ENSDARG00000030289
nkd1	ENSDARG00000020053
en2b	ENSDARG00000038868
sp5a	ENSDARG00000076571
fgf20b	ENSDARG00000086070
ctnnb1	ENSDARG00000014571
id2a	ENSDARG00000055283
prkcbb	ENSDARG00000022254
tle3b	ENSDARG00000069006
lef1	ENSDARG00000031894
wnt16	ENSDARG00000094973
drl	ENSDARG00000078004
spry4	ENSDARG00000068732
fzd8b	ENSDARG00000038569
postnb	ENSDARG00000104267
rhoca	ENSDARG00000021309
gata2a	ENSDARG00000059327
inhbb	ENSDARG00000040777
fzd7b	ENSDARG00000027589
tbxta	ENSDARG00000101576
ved	ENSDARG00000102389
pitx2	ENSDARG00000036194
vegfaa	ENSDARG00000103542
sox17	ENSDARG00000101717
fgf3	ENSDARG00000101540
lhx1a	ENSDARG00000014018
foxn1	ENSDARG00000011879
sfrp2	ENSDARG00000070050
fgf20a	ENSDARG00000007356
wnt2	ENSDARG00000041117
fzd8a	ENSDARG00000045444
id2b	ENSDARG00000029544
tcf15	ENSDARG00000067544
dusp6	ENSDARG00000070914
dkk1b	ENSDARG00000045219
cdh1	ENSDARG00000102750
wnt10a	ENSDARG00000017155
camk2d2	ENSDARG00000014273
ihhb	ENSDARG00000058815
fzd5	ENSDARG00000025420
frzb	ENSDARG00000018383
dld	ENSDARG00000020219
ptgs2a	ENSDARG00000004539
vegfc	ENSDARG00000069640
cited4b	ENSDARG00000101009
egr2b	ENSDARG00000042826
jag1b	ENSDARG00000013168
wnt7aa	ENSDARG00000044827
irx3a	ENSDARG00000101076
dact2	ENSDARG00000056986
neurog1	ENSDARG00000056130
en1a	ENSDARG00000014321
wnt8b	ENSDARG00000006911
fzd7a	ENSDARG00000060004
fn1b	ENSDARG00000006526
bmp4	ENSDARG00000019995
tcf3a	ENSDARG00000005915
sox2	ENSDARG00000070913
axin2	ENSDARG00000100149
fgf18a	ENSDARG00000088048
wnt8a	ENSDARG00000052910
wnt8a-1	ENSDARG00000078507
wnt11f2	ENSDARG00000004256
