# Supplementary material for: Cohesin composition and dosage independently affect early development in zebrafish
Source: Development. 2024 Aug 1;151(15):dev202593. doi: 10.1242/dev.202593 (PMC11317101; doi:10.1242/dev.202593)
Supplement: Table S7. Wilcoxon rank sum test statistics for each cell cluster comparing the Wnt signaling score shown in Fig. 7D among homozygous stag2b-/- and wild-type genotypes. [file develop-151-202593-TableS7.xlsx]

## Sheet: Data S7
Data S7: Wilcoxon rank sum test statistics for each cell cluster comparing the Wnt signalling score shown in Figure 7D among homozygous stag2b-/- and wild type genotypes
Cell_Type	Wilcoxon_Stat	FDR_Corrected_P_Value
Neural Tube 1	16.6037	1e-16
NMPs	12.8169	1e-16
Neural Tube 2	7.39419	6.16511e-13
Ant. Paraxial Mesoderm 1	6.10081	3.42989e-09
Epidermis 1	4.79887	4.1486e-06
Ant. Paraxial Mesoderm 2	4.39559	2.39362e-05
Myoblasts	4.34151	2.62793e-05
Epidermis 2	-3.63716	0.000447947
Pos. Paraxial Mesoderm	2.7335	0.00905153
Notochord	2.36853	0.0232165
Lateral Plate Mesoderm	1.61033	0.126839
Fibroblasts	-0.890486	0.404305
Intermediate Mesoderm	0.368744	0.712319
