# Supplementary material for: Cohesin composition and dosage independently affect early development in zebrafish
Source: Development. 2024 Aug 1;151(15):dev202593. doi: 10.1242/dev.202593 (PMC11317101; doi:10.1242/dev.202593)
Supplement: Table S8. Significantly (5% FDR) differentially expressed genes in the notochord subset comparing homozygous stag2b-/- and wild-type tailbuds, related to Fig. S11. [file develop-151-202593-TableS8.xlsx]

## Sheet: Data S8
Data S8: Significantly (<5% FDR) differentially expressed genes in the notochord subset comparing homozygous stag2b-/- and wild type tailbuds, related to Figure S11
Gene_name	Ensembl_id	scores	pvals_adj	logfoldchanges
si:dkey-286j15.3	ENSDARG00000071036	21.4626	1.16008e-98	4.7048
csrp1b	ENSDARG00000030980	21.0511	5.58295e-95	4.98651
fthl31	ENSDARG00000094210	19.3089	7.53216e-80	2.93002
sst6	ENSDARG00000093804	15.0204	4.49617e-48	1.86891
rrm2	ENSDARG00000020711	14.0379	7.02754e-42	4.87762
znfl1k	ENSDARG00000079036	13.6934	7.94218e-40	3.64955
s100a1	ENSDARG00000015543	12.9219	2.11735e-35	3.54795
lrrc17	ENSDARG00000037960	12.1259	4.53054e-31	2.11423
vrk3	ENSDARG00000036056	11.616	1.79844e-28	2.42802
anxa4	ENSDARG00000036456	11.186	2.38821e-26	2.29299
ctsba	ENSDARG00000055120	11.0132	1.49993e-25	1.81795
cx43.4	ENSDARG00000007099	10.747	2.44919e-24	0.653154
capn8	ENSDARG00000055715	10.1773	9.62925e-22	4.1732
sec61a1l	ENSDARG00000005675	9.6179	2.3169e-19	0.981095
CABZ01065076.1	ENSDARG00000099056	9.26842	5.55677e-18	4.70875
zgc:113208	ENSDARG00000035610	9.24545	6.69289e-18	1.27784
pdlim3a	ENSDARG00000011023	9.06494	3.36959e-17	4.04266
hsp90aa1.2	ENSDARG00000024746	8.74765	5.58574e-16	1.34071
tbl1xr1a	ENSDARG00000058696	8.63067	1.52488e-15	0.876265
slc25a36a	ENSDARG00000038731	8.55742	2.81512e-15	1.68673
zgc:194246	ENSDARG00000092889	8.51141	4.09123e-15	4.2209
lonrf1l	ENSDARG00000078567	8.39329	1.07438e-14	0.963051
serpinh1b	ENSDARG00000019949	8.26184	3.01608e-14	0.756772
her15.1	ENSDARG00000054562	8.26074	3.01608e-14	1.05533
si:dkey-23k10.5	ENSDARG00000011581	8.23038	3.80867e-14	3.82784
arid3c	ENSDARG00000067729	8.14673	7.33157e-14	0.928693
neo1a	ENSDARG00000102855	8.11673	9.20997e-14	0.906655
pcxa	ENSDARG00000098766	7.86086	6.93665e-13	1.1957
sall4	ENSDARG00000044485	7.72823	1.91326e-12	0.730577
CR383676.2	ENSDARG00000099970	7.71095	2.15317e-12	0.839837
cdc42bpaa	ENSDARG00000104283	7.60856	4.69768e-12	0.980822
nlgn4xa	ENSDARG00000079455	7.59771	5.02366e-12	4.02931
BX511021.1	ENSDARG00000073936	7.58604	5.40693e-12	4.63776
slc38a5b	ENSDARG00000014587	7.5667	6.17481e-12	0.917763
si:ch1073-164k15.3	ENSDARG00000087102	7.49792	9.97508e-12	2.65495
pard3bb	ENSDARG00000034555	7.45248	1.38793e-11	0.92733
si:ch211-130h14.4	ENSDARG00000094016	7.43069	1.61242e-11	2.67427
p3h4	ENSDARG00000104089	7.34326	3.02107e-11	0.865102
nek7	ENSDARG00000056966	7.28558	4.5755e-11	1.19431
CR847906.1	ENSDARG00000099493	7.17986	9.55934e-11	3.86787
si:dkey-104n9.1	ENSDARG00000093042	7.17315	9.72686e-11	3.56807
prickle2b	ENSDARG00000037593	7.13161	1.28832e-10	0.841766
lpp	ENSDARG00000023578	7.06963	1.9917e-10	0.871437
stm	ENSDARG00000035694	6.97837	3.64169e-10	2.03672
mllt3	ENSDARG00000006754	6.96943	3.83405e-10	0.738071
prkd3	ENSDARG00000079967	6.93716	4.76273e-10	1.18611
lonrf1	ENSDARG00000075048	6.93427	4.80378e-10	1.19222
ncoa2	ENSDARG00000017929	6.91529	5.4292e-10	0.744233
cox17	ENSDARG00000069920	6.90939	5.59453e-10	0.911608
dock1	ENSDARG00000099093	6.90732	5.61236e-10	0.832675
her2	ENSDARG00000038205	6.87521	6.95484e-10	0.943882
mhc1zba	ENSDARG00000036588	6.8655	7.36226e-10	3.04041
fbxw7	ENSDARG00000060994	6.82859	9.22083e-10	0.862177
CABZ01069162.1	ENSDARG00000115161	6.73864	1.70083e-09	4.92817
jmjd1cb	ENSDARG00000079939	6.73043	1.78069e-09	0.852307
cers2b	ENSDARG00000058992	6.7288	1.78194e-09	1.04318
zmiz1a	ENSDARG00000074502	6.72661	1.79037e-09	0.863571
igf1ra	ENSDARG00000027423	6.69722	2.16759e-09	1.06852
ptprfb	ENSDARG00000005754	6.64312	3.06434e-09	0.687005
hoxa4a	ENSDARG00000103862	6.64198	3.06434e-09	0.986454
ptprfa	ENSDARG00000103479	6.62905	3.31221e-09	3.01174
fstl5	ENSDARG00000040198	6.62674	3.33193e-09	4.22969
def8	ENSDARG00000068208	6.59475	4.05694e-09	1.04714
slit3	ENSDARG00000034268	6.55345	5.20579e-09	0.785786
kank1a	ENSDARG00000060102	6.47216	8.78306e-09	0.780339
bahcc1a	ENSDARG00000103739	6.47216	8.78306e-09	0.99002
itga10	ENSDARG00000002507	6.44948	1.01115e-08	3.24434
tlcd2	ENSDARG00000077396	6.4172	1.22833e-08	1.11427
trps1	ENSDARG00000104082	6.41135	1.26524e-08	0.778037
fam172a	ENSDARG00000052697	6.39444	1.40119e-08	1.50772
psd3l	ENSDARG00000104820	6.37217	1.6067e-08	1.01446
canx	ENSDARG00000037488	6.36046	1.71924e-08	0.672323
macf1a	ENSDARG00000028533	6.32762	2.09224e-08	0.925565
igsf3	ENSDARG00000077002	6.31412	2.26416e-08	0.872281
si:ch211-225b11.1	ENSDARG00000002405	6.30307	2.41169e-08	1.59837
zgc:153018	ENSDARG00000060977	6.29453	2.52731e-08	1.20686
hsp90b1	ENSDARG00000003570	6.29103	2.56388e-08	0.666048
chsy1	ENSDARG00000079027	6.24705	3.32129e-08	0.827982
BX005003.1	ENSDARG00000098435	6.24697	3.32129e-08	3.35251
stim2b	ENSDARG00000001776	6.23348	3.59204e-08	1.1513
fbn2b	ENSDARG00000098237	6.21153	4.07281e-08	0.807881
gbf1	ENSDARG00000027016	6.21133	4.07281e-08	0.818876
copb2	ENSDARG00000038743	6.15214	5.83529e-08	0.636616
fxyd1	ENSDARG00000099014	6.13837	6.31629e-08	0.818032
ints8	ENSDARG00000057986	6.11097	7.3354e-08	0.747176
jarid2b	ENSDARG00000062268	6.10097	7.75196e-08	0.765129
adarb1b	ENSDARG00000003544	6.08898	8.23636e-08	0.82875
emp2	ENSDARG00000044588	6.08894	8.23636e-08	1.0725
unc5da	ENSDARG00000092722	6.08357	8.45563e-08	1.04445
tln1	ENSDARG00000100729	6.06179	9.54737e-08	0.693707
vash2	ENSDARG00000007774	6.06065	9.54746e-08	1.08798
rbms3	ENSDARG00000044574	6.05939	9.55526e-08	1.15455
ankrd11	ENSDARG00000051886	6.05748	9.60225e-08	0.688334
agap1	ENSDARG00000062123	6.05057	9.95422e-08	0.734777
smad3a	ENSDARG00000036096	6.04167	1.03998e-07	0.845516
sema4c	ENSDARG00000079611	6.0413	1.03998e-07	0.813159
kdm6ba	ENSDARG00000088087	6.03837	1.05186e-07	0.648563
pleca	ENSDARG00000062590	6.0365	1.05697e-07	1.70686
cst3	ENSDARG00000007795	5.93566	1.92544e-07	0.943138
rarab	ENSDARG00000034893	5.86676	2.88562e-07	0.729204
hmcn2-1	ENSDARG00000079327	5.86132	2.95378e-07	0.753229
cux1a	ENSDARG00000078459	5.86075	2.95378e-07	0.711169
hist1h4l-18	ENSDARG00000115281	5.80673	4.05769e-07	0.946118
sh3gl3a	ENSDARG00000013360	5.74946	5.4927e-07	1.55584
hoxd10a	ENSDARG00000057859	5.73393	5.98356e-07	0.602561
fhl3a	ENSDARG00000034643	5.72714	6.19014e-07	0.682268
rnf165a	ENSDARG00000077906	5.7097	6.81766e-07	1.1067
dlg1l	ENSDARG00000102216	5.67369	8.30486e-07	0.726105
prickle1a	ENSDARG00000040649	5.67296	8.30486e-07	0.861799
ncoa3	ENSDARG00000077404	5.64215	9.76403e-07	0.68997
gli3	ENSDARG00000052131	5.63605	1.00574e-06	0.99799
magi2a	ENSDARG00000021590	5.58199	1.34339e-06	1.23775
slc20a2	ENSDARG00000060796	5.57337	1.40367e-06	0.75188
dpy19l3	ENSDARG00000079013	5.54069	1.67375e-06	0.868591
actn4	ENSDARG00000099786	5.53256	1.73397e-06	0.695643
cep85l	ENSDARG00000020777	5.52931	1.74722e-06	0.683371
farp2	ENSDARG00000016429	5.52029	1.82253e-06	0.681353
selenok	ENSDARG00000100823	5.51757	1.83811e-06	0.668064
si:ch1073-440b2.1	ENSDARG00000089138	5.5107	1.90115e-06	0.735273
robo1	ENSDARG00000026784	5.5033	1.97222e-06	0.740774
insb	ENSDARG00000034610	5.50167	1.98002e-06	1.8678
rerea	ENSDARG00000077353	5.49663	2.02676e-06	0.72107
tspan4b	ENSDARG00000070391	5.48972	2.09669e-06	1.70219
furina	ENSDARG00000062909	5.4696	2.32498e-06	0.712405
trim71	ENSDARG00000075593	5.45753	2.44734e-06	0.576988
slc12a2	ENSDARG00000104573	5.45688	2.44734e-06	0.760265
il17rd	ENSDARG00000098359	5.39705	3.37046e-06	0.56422
dnase1l1	ENSDARG00000005464	5.38347	3.61697e-06	3.82711
tenm4	ENSDARG00000105088	5.37185	3.83913e-06	1.37795
st3gal3b	ENSDARG00000015252	5.32559	4.92946e-06	0.736297
dixdc1a	ENSDARG00000025302	5.32482	4.92946e-06	1.01863
gdf11	ENSDARG00000044924	5.3173	5.11258e-06	0.588608
slc17a9b	ENSDARG00000011049	5.30848	5.3403e-06	0.954215
plxna3	ENSDARG00000007172	5.26844	6.55177e-06	0.725325
ntmt1	ENSDARG00000022399	5.24218	7.48526e-06	0.963988
kif26aa	ENSDARG00000042368	5.23495	7.74794e-06	2.12934
net1	ENSDARG00000032765	5.23365	7.76623e-06	0.859067
si:ch211-267e7.3	ENSDARG00000075487	5.22666	8.02804e-06	0.953131
notch3	ENSDARG00000052139	5.17796	1.03375e-05	0.637056
fign	ENSDARG00000008662	5.16495	1.1032e-05	1.06414
hdac4	ENSDARG00000098349	5.16178	1.11693e-05	0.734455
ncor2	ENSDARG00000000966	5.14032	1.24667e-05	0.634234
afap1	ENSDARG00000055284	5.12719	1.3188e-05	0.957709
zgc:171776	ENSDARG00000032156	5.09992	1.51696e-05	3.59698
scml2	ENSDARG00000012949	5.09829	1.5227e-05	0.725989
tjp1a	ENSDARG00000077506	5.09752	1.5227e-05	0.615906
nrp1a	ENSDARG00000102153	5.09472	1.5386e-05	0.736268
calr3a	ENSDARG00000103979	5.07187	1.72017e-05	0.499772
BX908386.1	ENSDARG00000098316	5.04891	1.92357e-05	4.29487
hoxd3a	ENSDARG00000059280	5.0457	1.94773e-05	0.678371
vav2	ENSDARG00000044718	5.03066	2.09786e-05	1.29664
phldb1b	ENSDARG00000079378	5.01554	2.26007e-05	0.647166
afdna	ENSDARG00000029472	5.0083	2.3367e-05	0.648026
pgm2	ENSDARG00000018178	5.0005	2.42299e-05	1.36782
ptprsa-1	ENSDARG00000059738	4.96497	2.87494e-05	0.642792
insrb	ENSDARG00000071524	4.94615	3.15395e-05	0.774671
gpc4	ENSDARG00000015472	4.94505	3.15861e-05	0.60596
tox	ENSDARG00000032317	4.92355	3.46886e-05	0.591088
si:dkey-71h2.2	ENSDARG00000043394	4.91733	3.5663e-05	0.817692
mfap2	ENSDARG00000059367	4.88408	4.18994e-05	0.62281
sox5	ENSDARG00000011582	4.8788	4.28646e-05	0.605516
gnai2a	ENSDARG00000018174	4.87335	4.38878e-05	0.582285
gse1	ENSDARG00000062020	4.86831	4.48425e-05	0.635446
sema3fb	ENSDARG00000055373	4.86051	4.64619e-05	0.549799
wnt5b	ENSDARG00000102464	4.83771	5.1711e-05	0.654095
slc7a3a	ENSDARG00000020645	4.82994	5.35577e-05	1.18876
diaph2	ENSDARG00000076060	4.82694	5.41602e-05	0.61
fat1a	ENSDARG00000017591	4.81816	5.61595e-05	0.539932
hipk3b	ENSDARG00000062082	4.80836	5.87544e-05	0.673162
si:dkey-248g21.1	ENSDARG00000090120	4.79104	6.38137e-05	0.805629
zgc:158328	ENSDARG00000005216	4.76507	7.20563e-05	0.643618
elmsan1b	ENSDARG00000053864	4.76084	7.33025e-05	0.623776
dnase1l4.1	ENSDARG00000015123	4.72593	8.61155e-05	1.4008
greb1	ENSDARG00000070794	4.72272	8.71592e-05	0.540664
fam222a	ENSDARG00000090797	4.71946	8.82335e-05	0.778106
zbtb16a	ENSDARG00000007184	4.71609	8.92754e-05	0.737297
ptgs1	ENSDARG00000052148	4.71556	8.92754e-05	0.932802
spry4	ENSDARG00000068732	4.70857	9.20512e-05	0.581784
raraa	ENSDARG00000056783	4.69837	9.64144e-05	0.583364
plxnb3	ENSDARG00000032990	4.64293	0.000125368	1.5151
mki67	ENSDARG00000091150	4.63533	0.000129591	0.616416
chsy3	ENSDARG00000069472	4.62419	0.000135276	0.742684
lin28a	ENSDARG00000016999	4.62053	0.00013719	0.556751
her4.1	ENSDARG00000056732	4.59354	0.000155638	0.630961
lamc1	ENSDARG00000036279	4.58939	0.000158197	0.558726
calr3b	ENSDARG00000102808	4.56907	0.000173106	0.503146
ripply1	ENSDARG00000054103	4.52899	0.000207948	1.83041
agrn	ENSDARG00000079388	4.51176	0.000224358	0.572834
fam214a	ENSDARG00000040452	4.51143	0.000224358	0.67081
ENSDARG00000109818	ENSDARG00000109818	4.47802	0.000260684	3.94321
htr2aa	ENSDARG00000057029	4.46884	0.000271194	5.35711
znrf3	ENSDARG00000062573	4.45835	0.000283825	0.605655
arhgap21b	ENSDARG00000075673	4.45473	0.000287665	0.658135
gli2a	ENSDARG00000025641	4.45331	0.00028859	0.956412
hoxd12a	ENSDARG00000059263	4.44762	0.000293891	0.643392
large2	ENSDARG00000017058	4.44721	0.000293891	0.579421
ENSDARG00000078011	ENSDARG00000078011	4.43075	0.000314066	0.777849
diaph3	ENSDARG00000090785	4.41917	0.000330275	0.920693
si:ch211-222k6.3	ENSDARG00000071578	4.41782	0.000331227	1.5597
sult1st1	ENSDARG00000028275	4.40648	0.000347887	2.08412
tsc22d2	ENSDARG00000041839	4.39754	0.000359973	0.872721
metrn	ENSDARG00000030367	4.39693	0.000359973	0.760349
casz1	ENSDARG00000037030	4.38742	0.000374846	0.933993
cpeb4b	ENSDARG00000100499	4.37689	0.000391583	0.628301
mgst1.2	ENSDARG00000022165	4.35917	0.000420418	1.62013
cgref1	ENSDARG00000075444	4.35633	0.000423922	0.797857
vaspb	ENSDARG00000017105	4.35551	0.000424139	0.628296
rsrp1	ENSDARG00000030440	4.3343	0.000464215	0.696703
chd9	ENSDARG00000074498	4.33226	0.00046704	1.04716
sh3bgrl	ENSDARG00000058302	4.33096	0.000468325	0.600154
nos1apa	ENSDARG00000105071	4.3234	0.000481812	0.543009
sdc2	ENSDARG00000002731	4.32332	0.000481812	0.691688
adgb	ENSDARG00000005595	4.31535	0.000496409	2.64558
creb5b	ENSDARG00000070536	4.30202	0.000523984	1.02507
plagl2	ENSDARG00000076657	4.28137	0.000571519	0.606257
btg2	ENSDARG00000020298	4.27564	0.000584624	0.534507
jcada	ENSDARG00000089871	4.26682	0.000606354	0.848039
aff2	ENSDARG00000052242	4.26308	0.000614715	0.870168
serpinh1a	ENSDARG00000075954	4.25804	0.000624925	0.948741
smurf1	ENSDARG00000016086	4.24963	0.000646906	0.521179
nlgn3a	ENSDARG00000104786	4.24284	0.000664786	2.06322
fgfr1a	ENSDARG00000011027	4.23487	0.000686729	0.898102
cblb	ENSDARG00000015199	4.23382	0.0006879	0.91201
si:ch73-167f10.1	ENSDARG00000102946	4.23239	0.000690201	1.60413
ptprga	ENSDARG00000045006	4.22975	0.000696278	0.664118
vti1a	ENSDARG00000045065	4.22024	0.000722018	0.660453
zeb2a	ENSDARG00000062338	4.2117	0.000745444	0.543321
serinc5	ENSDARG00000008153	4.20983	0.000749436	0.496045
mast2	ENSDARG00000074311	4.20833	0.000752234	0.835728
magi1b	ENSDARG00000003169	4.20666	0.000755591	0.881987
acsl1b	ENSDARG00000003854	4.20545	0.000757468	1.18589
plod2	ENSDARG00000011821	4.19817	0.000779947	0.539004
bahcc1b	ENSDARG00000080009	4.19626	0.000784278	0.792596
sulf1	ENSDARG00000038428	4.19028	0.000802899	0.53998
nbas	ENSDARG00000008593	4.18858	0.000806637	0.595734
pla2g4ab	ENSDARG00000017141	4.18606	0.000813304	2.54303
ptbp1a	ENSDARG00000019362	4.18248	0.000823849	0.479808
acsl2	ENSDARG00000078399	4.18081	0.000827547	0.916612
myl9a	ENSDARG00000038123	4.16756	0.000869703	1.85322
ppm1g	ENSDARG00000075559	4.15756	0.000906087	0.511556
col5a2a	ENSDARG00000031678	4.13769	0.000985464	1.085
brinp3a.2	ENSDARG00000061051	4.13187	0.00100789	2.2913
efnb2a	ENSDARG00000020164	4.10545	0.00111779	0.734131
rxraa	ENSDARG00000057737	4.09407	0.00117089	0.723998
id1	ENSDARG00000040764	4.08724	0.00120256	0.612132
zgc:153372	ENSDARG00000068967	4.08497	0.00120775	2.90274
hspa12a	ENSDARG00000070603	4.0731	0.00126408	0.662583
fndc3ba	ENSDARG00000078179	4.06741	0.00129182	0.572749
uso1	ENSDARG00000019581	4.06342	0.00130697	0.594339
maml3	ENSDARG00000079552	4.03514	0.00147092	0.802404
bcas3	ENSDARG00000090764	4.01871	0.00156882	0.632619
pcbp4	ENSDARG00000024276	4.01766	0.00156935	1.10102
npl	ENSDARG00000009390	4.00684	0.00163658	0.867522
svild	ENSDARG00000102056	4.00424	0.0016465	0.73921
mef2d	ENSDARG00000040237	4.00416	0.0016465	0.823572
tiam2a	ENSDARG00000087780	4.0014	0.00165709	0.833468
her4.2	ENSDARG00000094426	3.99595	0.00169121	0.568656
rreb1a	ENSDARG00000063701	3.98831	0.00174204	0.732276
clu	ENSDARG00000010434	3.9853	0.00175687	2.60769
ctdp1	ENSDARG00000017522	3.98506	0.00175687	0.625309
ablim2	ENSDARG00000055223	3.96986	0.00186795	1.62942
hoxc11b	ENSDARG00000102631	3.94969	0.00202723	0.621301
ENSDARG00000078362	ENSDARG00000078362	3.94888	0.00202886	1.3044
CR318653.1	ENSDARG00000104557	3.94762	0.00203431	1.32619
asb11	ENSDARG00000056561	3.94157	0.00208102	0.856704
zbtb18	ENSDARG00000028228	3.93677	0.00211759	0.683437
skp2	ENSDARG00000004937	3.92848	0.00218075	0.849354
meis1b	ENSDARG00000012078	3.92494	0.0022074	1.66446
p4hb	ENSDARG00000105116	3.92323	0.00221747	0.413454
angel2	ENSDARG00000016743	3.91027	0.00232813	0.812294
cdk17	ENSDARG00000079470	3.8995	0.00242601	0.938993
baz2ba	ENSDARG00000057782	3.89832	0.00242766	0.568421
xpo4	ENSDARG00000010281	3.88946	0.00249923	0.658864
spred2b	ENSDARG00000008372	3.88856	0.00250223	0.676241
thrb	ENSDARG00000021163	3.88214	0.0025629	0.643866
zgc:153631	ENSDARG00000068993	3.8745	0.00263814	1.06671
cep112	ENSDARG00000079679	3.8684	0.00269831	0.962126
gab1	ENSDARG00000037018	3.86279	0.00275426	0.457859
lmna	ENSDARG00000013415	3.86003	0.00277878	1.92374
hoxb3a	ENSDARG00000029263	3.85759	0.00279978	0.472485
lbr	ENSDARG00000014013	3.84353	0.00295804	0.527856
lama4	ENSDARG00000020785	3.83885	0.00300028	1.73123
sec23a	ENSDARG00000104230	3.83125	0.00308702	0.437082
kidins220a	ENSDARG00000031240	3.82954	0.00309353	0.624646
galnt1	ENSDARG00000061335	3.82678	0.00312094	0.490567
snd1	ENSDARG00000006766	3.82613	0.00312169	0.396559
tead1b	ENSDARG00000059483	3.82466	0.00312736	0.962373
zgc:165573	ENSDARG00000102482	3.8245	0.00312736	0.953253
pcsk5b	ENSDARG00000060518	3.82141	0.0031528	0.593391
sgip1a	ENSDARG00000097897	3.82133	0.0031528	0.977018
tnksa	ENSDARG00000077650	3.82019	0.00315987	0.551268
neo1b	ENSDARG00000075100	3.81365	0.0032371	0.553895
csnk1g2b	ENSDARG00000034056	3.80406	0.00335518	0.487502
nhsl1b	ENSDARG00000042627	3.80337	0.00335518	0.698444
her6	ENSDARG00000006514	3.80304	0.00335518	0.542173
srgap3	ENSDARG00000060309	3.80068	0.00337933	1.20498
rasal2	ENSDARG00000036257	3.79601	0.00343041	0.53126
srgap2	ENSDARG00000032161	3.79133	0.00347656	0.528295
scarb2a	ENSDARG00000098312	3.78922	0.00349816	0.474818
si:ch211-242b18.1	ENSDARG00000054723	3.76841	0.0037855	0.51889
si:dkey-30c15.10	ENSDARG00000088130	3.75613	0.00396685	1.14882
sntb2	ENSDARG00000051763	3.75508	0.00397449	0.674698
rabgap1l	ENSDARG00000061757	3.75305	0.00399769	0.975862
adgrl2a	ENSDARG00000069356	3.74882	0.00405634	0.525381
plekhh1	ENSDARG00000053835	3.74825	0.00405634	1.06083
selenon	ENSDARG00000033616	3.74516	0.00409725	0.345939
hipk2	ENSDARG00000042518	3.72313	0.00444173	0.579392
sec24d	ENSDARG00000045946	3.71988	0.00448917	0.667224
kcnj13	ENSDARG00000043443	3.70646	0.0047124	2.74566
plp2	ENSDARG00000036630	3.70029	0.00480707	0.494305
larp1b	ENSDARG00000061169	3.69159	0.00495242	0.552795
sept12	ENSDARG00000019191	3.68931	0.00498585	1.00695
tead3b	ENSDARG00000063649	3.68801	0.00500032	0.784799
tenm3	ENSDARG00000005479	3.67752	0.00519888	1.07642
efhd2	ENSDARG00000055759	3.67452	0.00524892	1.44659
kif26ab	ENSDARG00000015016	3.67338	0.00526078	0.397968
macrod2	ENSDARG00000032601	3.67114	0.00529537	1.49378
c1qbp	ENSDARG00000039887	3.66801	0.00533719	0.436468
susd6	ENSDARG00000030116	3.65639	0.00557287	0.501089
tmem132e	ENSDARG00000090830	3.64671	0.00576174	0.596239
foxa	ENSDARG00000087094	3.63354	0.00602489	0.413246
CR391940.1	ENSDARG00000091946	3.62895	0.00611991	1.07602
pmp22a	ENSDARG00000105223	3.62249	0.00624804	0.681252
si:dkey-238i5.2	ENSDARG00000101613	3.61765	0.00633325	0.915987
sema6e	ENSDARG00000000189	3.61444	0.00639061	0.623372
alcamb	ENSDARG00000058538	3.61127	0.00645555	0.391891
hoxc11a	ENSDARG00000070351	3.58981	0.00697113	0.625505
sec61a1	ENSDARG00000021669	3.58965	0.00697113	0.236944
zgc:153409	ENSDARG00000061547	3.58672	0.00703499	0.468814
cntln	ENSDARG00000033345	3.58225	0.00714153	0.923271
ucp2	ENSDARG00000043154	3.57814	0.00722433	0.371371
poc1b	ENSDARG00000021110	3.57314	0.00732091	1.01162
smad7	ENSDARG00000016858	3.57249	0.00732091	0.717445
ttyh3a	ENSDARG00000034473	3.57249	0.00732091	0.563409
ywhaz	ENSDARG00000032575	3.56818	0.00742695	0.495306
luzp1	ENSDARG00000075556	3.56371	0.0075391	0.479264
aspm	ENSDARG00000103754	3.5607	0.00761031	0.737539
pdlim7	ENSDARG00000103854	3.55623	0.00772505	0.924293
ptpn13	ENSDARG00000103699	3.5555	0.00773071	0.46203
notch1a	ENSDARG00000103554	3.53432	0.00830932	0.392904
myh9b	ENSDARG00000001014	3.52294	0.00865684	0.771554
e2f3	ENSDARG00000070463	3.49644	0.00946802	0.606223
caska	ENSDARG00000059809	3.49347	0.00955467	0.495821
map7d1a	ENSDARG00000098802	3.48705	0.00976751	0.552541
hoxd13a	ENSDARG00000059256	3.4747	0.0101879	0.742834
lrp5	ENSDARG00000006921	3.46722	0.0104548	0.506458
tnfrsfa	ENSDARG00000004451	3.45738	0.0108011	0.556025
col19a1-1	ENSDARG00000076163	3.45523	0.0108662	2.62182
itga2.3	ENSDARG00000086838	3.45388	0.0108989	4.20422
nos1apa-1	ENSDARG00000078725	3.45275	0.0109234	0.673321
lrig1	ENSDARG00000075625	3.45177	0.0109249	0.472677
zswim5	ENSDARG00000055900	3.45128	0.0109249	0.39082
sipa1l1	ENSDARG00000020134	3.45112	0.0109249	0.481773
tanc1b	ENSDARG00000089190	3.44909	0.010986	0.456302
rasgef1ba	ENSDARG00000033614	3.44137	0.0112604	0.455952
si:dkey-22o22.2	ENSDARG00000102445	3.42876	0.0117735	0.594189
ipo11	ENSDARG00000054224	3.42393	0.0119618	0.580175
gfra4a	ENSDARG00000056651	3.41889	0.012162	1.62217
ahnak	ENSDARG00000061764	3.41649	0.012246	0.523035
prdm5	ENSDARG00000006288	3.41592	0.0122479	0.668268
glt1d1	ENSDARG00000091241	3.41527	0.0122536	1.46197
mgat1b	ENSDARG00000036065	3.41429	0.012274	0.88606
rnf44	ENSDARG00000068582	3.41088	0.0124049	0.555844
si:dkeyp-26a9.2	ENSDARG00000092290	3.39844	0.0128842	1.13495
hk2	ENSDARG00000101482	3.39641	0.0129503	0.795986
bmp1a	ENSDARG00000028071	3.39454	0.0129951	0.668871
loxl5b	ENSDARG00000076904	3.38348	0.0135042	0.489316
her15.2	ENSDARG00000054560	3.37145	0.0140287	0.581566
brf1a	ENSDARG00000017835	3.36251	0.0144639	1.00286
sh3pxd2aa	ENSDARG00000060148	3.35373	0.0148197	0.593295
hspa5	ENSDARG00000103846	3.35304	0.0148292	0.302435
ENSDARG00000075277	ENSDARG00000075277	3.35133	0.0148933	2.44949
sptlc2b	ENSDARG00000074287	3.34857	0.0150148	0.534621
bmpr1ab	ENSDARG00000105045	3.34605	0.015124	0.671543
rab32a	ENSDARG00000029036	3.34251	0.0152617	0.436798
slc35b1	ENSDARG00000038213	3.34146	0.0152918	0.49826
ENSDARG00000004141	ENSDARG00000004141	3.33138	0.0157986	1.20322
lrrfip1a	ENSDARG00000030012	3.3293	0.015861	0.572998
cenpe	ENSDARG00000063385	3.32926	0.015861	0.85163
flrt3	ENSDARG00000076895	3.32243	0.016166	0.465323
pfn1	ENSDARG00000088091	3.31723	0.0164192	0.587966
CABZ01075242.1	ENSDARG00000114227	3.31707	0.0164192	0.841472
loxl3b	ENSDARG00000039563	3.31658	0.0164192	0.515224
lrp1ab	ENSDARG00000029146	3.30231	0.0172331	0.475461
arhgap23a	ENSDARG00000052950	3.30081	0.0172772	0.497937
rnaseka	ENSDARG00000069461	3.2865	0.0180499	0.385642
gxylt1b	ENSDARG00000022550	3.28512	0.0180822	0.525769
cdh6	ENSDARG00000014522	3.285	0.0180822	0.649599
arrb2b	ENSDARG00000011545	3.28191	0.0182491	0.562474
itga6b	ENSDARG00000069946	3.28049	0.0182925	0.811651
mdka	ENSDARG00000036036	3.28024	0.0182925	0.696085
ikbip	ENSDARG00000078520	3.27634	0.0185145	0.455825
cachd1	ENSDARG00000061590	3.2539	0.0199704	0.463895
prkd2	ENSDARG00000104676	3.2539	0.0199704	0.574781
pdlim5b	ENSDARG00000027600	3.25203	0.0200671	1.46491
ppfibp1b	ENSDARG00000100057	3.24797	0.0203204	0.39002
raver1	ENSDARG00000052617	3.24675	0.020372	0.594625
fzd7a	ENSDARG00000060004	3.24232	0.0206283	0.546184
si:ch211-244o22.2	ENSDARG00000068759	3.23959	0.0207812	0.656071
hyou1	ENSDARG00000013670	3.22488	0.0218037	0.382383
FP565451.1	ENSDARG00000096700	3.22171	0.0220083	3.55604
myo1b	ENSDARG00000024694	3.21748	0.0222967	0.414325
zbtb20	ENSDARG00000005586	3.21533	0.0224261	1.80321
ldlrad4a	ENSDARG00000070555	3.2146	0.0224447	0.824234
myclb	ENSDARG00000034956	3.20846	0.0228899	0.406564
sema4ba	ENSDARG00000074414	3.20614	0.0230355	1.45366
rnf220a	ENSDARG00000060929	3.19667	0.0237037	0.543502
asap1a	ENSDARG00000029463	3.19643	0.0237037	0.535348
fbln2	ENSDARG00000015156	3.18171	0.0248147	0.360548
hells	ENSDARG00000057738	3.17895	0.0250101	0.453742
pdia5	ENSDARG00000069242	3.17594	0.0252282	0.410637
ephb4b	ENSDARG00000027112	3.17472	0.0252918	0.469588
bmpr2b	ENSDARG00000020057	3.16854	0.0256624	0.484304
si:dkey-16p21.8	ENSDARG00000096849	3.16708	0.0257488	0.771816
nkain4	ENSDARG00000062699	3.16326	0.0260456	0.767331
enah	ENSDARG00000032049	3.15928	0.0263602	0.453159
mgat5	ENSDARG00000071506	3.15155	0.0270224	0.539192
rrbp1b	ENSDARG00000041703	3.14229	0.0278462	0.428024
man1a1	ENSDARG00000005652	3.1366	0.0283452	0.688347
hoxc10a	ENSDARG00000070348	3.13586	0.028369	0.381953
tcf7l1a	ENSDARG00000038159	3.1305	0.0288446	0.391187
adamts18	ENSDARG00000001999	3.12952	0.0288928	0.580903
CU655820.1	ENSDARG00000097365	3.12822	0.0289732	1.11945
sb:cb81	ENSDARG00000040503	3.12737	0.0290097	1.00228
col5a1	ENSDARG00000012593	3.12176	0.0295195	0.940026
fzd7b	ENSDARG00000027589	3.12103	0.0295445	0.527456
tjp2a	ENSDARG00000063309	3.11326	0.0302832	0.994425
si:ch211-285f17.1	ENSDARG00000059333	3.10656	0.0308776	0.46401
hoxc6b	ENSDARG00000101954	3.10286	0.0311566	0.375533
asap2a	ENSDARG00000010181	3.10245	0.0311566	0.557449
greb1l	ENSDARG00000039196	3.09327	0.0320854	0.700951
col12a1a	ENSDARG00000078322	3.09079	0.03225	1.28959
msna	ENSDARG00000058128	3.08782	0.0324688	0.453138
igf2bp2b	ENSDARG00000099758	3.08782	0.0324688	0.735797
gnaia	ENSDARG00000044760	3.08428	0.0328044	0.385945
pdzd2	ENSDARG00000059801	3.07871	0.0333701	0.544724
cadm1a	ENSDARG00000031075	3.07689	0.0335218	0.541226
mt-nd2	ENSDARG00000063899	3.07554	0.0336191	0.362948
osbpl3b	ENSDARG00000040482	3.07189	0.0339081	0.856294
slc30a7	ENSDARG00000019998	3.06847	0.0342062	0.378631
pid1	ENSDARG00000098984	3.06457	0.0346006	0.523715
clip2	ENSDARG00000059596	3.06376	0.0346226	0.527977
pdia6	ENSDARG00000009001	3.06343	0.0346226	0.388434
nradd	ENSDARG00000057143	3.05652	0.0353747	0.51922
ggt5a	ENSDARG00000052045	3.05498	0.0355013	0.882556
npc2	ENSDARG00000090912	3.04701	0.0362842	0.376602
ENSDARG00000075899	ENSDARG00000075899	3.04652	0.0362861	0.660604
kntc1	ENSDARG00000101670	3.04416	0.0365145	0.973762
phf21aa	ENSDARG00000006878	3.04278	0.0366253	0.565245
arhgap35b	ENSDARG00000060297	3.03929	0.0369199	0.595204
erfl3	ENSDARG00000062801	3.03896	0.0369199	0.47402
arhgap29b	ENSDARG00000017748	3.03746	0.0370371	0.665294
tjp1b	ENSDARG00000079374	3.03701	0.0370371	0.381148
tspan18b	ENSDARG00000015015	3.03368	0.0373404	0.634432
trim33	ENSDARG00000016181	3.02713	0.0380334	0.439939
notch1b	ENSDARG00000052094	3.02616	0.0380465	0.571011
fndc3bb	ENSDARG00000062023	3.02343	0.0383318	0.454491
msgn1	ENSDARG00000070546	3.02014	0.0386324	0.613825
akap13	ENSDARG00000079994	3.01693	0.0389844	0.66725
rreb1b	ENSDARG00000042652	3.01482	0.0391973	0.434317
s1pr2	ENSDARG00000036548	3.01295	0.0393795	0.76769
ephb4a	ENSDARG00000100725	3.00929	0.0397963	0.479883
ENSDARG00000053517	ENSDARG00000053517	3.00831	0.0398637	3.83008
flna	ENSDARG00000074201	3.0036	0.0404253	0.533044
glsb	ENSDARG00000040705	3.00043	0.0407867	0.832579
pho	ENSDARG00000035133	2.99848	0.0409868	0.62128
mibp	ENSDARG00000101362	2.99388	0.0415461	0.514237
setbp1	ENSDARG00000093799	2.99051	0.0419445	0.680517
raly	ENSDARG00000059972	2.98567	0.0425495	0.83481
hspg2	ENSDARG00000076564	2.98437	0.0426027	0.500292
crtac1a	ENSDARG00000059826	2.98161	0.0429249	1.9542
mtdha	ENSDARG00000014159	2.97978	0.0431174	0.372241
aopep	ENSDARG00000068461	2.97689	0.0434604	0.373434
dennd2b	ENSDARG00000037363	2.97572	0.043498	0.884698
edem1	ENSDARG00000025094	2.9662	0.044733	0.5227
rdh10a	ENSDARG00000058730	2.9649	0.0448561	1.87263
si:ch211-246m6.5-1	ENSDARG00000103750	2.961	0.0453611	0.554721
plekhg2	ENSDARG00000058459	2.95665	0.0458701	0.603635
si:ch211-226l4.6	ENSDARG00000105573	2.9532	0.0462502	0.605465
ralgapa2	ENSDARG00000005861	2.94377	0.047613	0.542379
hhip	ENSDARG00000060397	2.94304	0.0476557	1.09271
ier5l	ENSDARG00000054906	2.94157	0.0478113	0.510263
ext1b	ENSDARG00000101019	2.93982	0.0480107	0.451382
kif2c	ENSDARG00000076228	2.93938	0.0480107	0.641388
kif15	ENSDARG00000012073	2.93714	0.0482876	0.548519
cpz	ENSDARG00000075521	2.93613	0.0483756	3.67142
si:ch211-269k10.2	ENSDARG00000086950	2.93015	0.0490751	0.403571
pot1	ENSDARG00000079915	2.92987	0.0490751	0.836437
dag1	ENSDARG00000016153	2.92279	0.0499866	0.363977
bach2b	ENSDARG00000004074	2.92231	0.0499929	0.691152
pkig	ENSDARG00000086471	-2.92653	0.0494609	-0.748817
socs3b	ENSDARG00000026611	-2.92726	0.049416	-0.616852
gadd45ab	ENSDARG00000104571	-2.93043	0.0490751	-1.0908
ptmab	ENSDARG00000101766	-2.93434	0.0485845	-0.107195
zmp:0000000760	ENSDARG00000074745	-2.95409	0.0461843	-0.911501
chst2a	ENSDARG00000075007	-2.95694	0.0458701	-0.428961
fkbp11	ENSDARG00000037000	-2.97133	0.0440591	-0.328086
sp5l	ENSDARG00000115868	-2.97596	0.043498	-0.259
efcab2	ENSDARG00000074323	-2.9851	0.0425648	-1.23302
bhmt	ENSDARG00000013430	-3.02189	0.0384689	-2.4735
mycb	ENSDARG00000007241	-3.02673	0.0380334	-0.630212
arl5c	ENSDARG00000035719	-3.03282	0.0373884	-0.866951
lhfpl6	ENSDARG00000004363	-3.0366	0.0370371	-0.321212
id3	ENSDARG00000054823	-3.04221	0.0366373	-0.430168
gnb1a	ENSDARG00000090454	-3.04754	0.0362774	-0.207938
fahd2a	ENSDARG00000103759	-3.05355	0.0356139	-0.789777
cdo1	ENSDARG00000099389	-3.07156	0.0339081	-1.10596
hpcal4	ENSDARG00000070491	-3.07274	0.0338824	-0.502811
ntd5	ENSDARG00000040944	-3.09152	0.0322226	-0.109968
fam107b	ENSDARG00000026865	-3.10392	0.0311039	-0.486392
hsp70.2	ENSDARG00000092362	-3.10879	0.030695	-2.80658
bcl7a	ENSDARG00000052907	-3.16871	0.0256624	-0.240273
gamt	ENSDARG00000070844	-3.1694	0.0256624	-1.14375
p4ha1b	ENSDARG00000071082	-3.17192	0.0254943	-0.273985
gmppb	ENSDARG00000017658	-3.19017	0.0241409	-0.555043
enkur	ENSDARG00000031248	-3.19387	0.0238743	-1.01552
lhx1a	ENSDARG00000014018	-3.19838	0.0236244	-0.477058
pfkfb4b	ENSDARG00000029075	-3.23293	0.0212354	-0.543783
serp1	ENSDARG00000099439	-3.2422	0.0206283	-0.140613
ankrd31	ENSDARG00000052731	-3.29065	0.0178177	-4.95945
mycn	ENSDARG00000006837	-3.29455	0.0176035	-0.664644
thbs1b	ENSDARG00000010785	-3.29764	0.0174422	-2.02257
crtap	ENSDARG00000018010	-3.30203	0.0172331	-0.0879212
FP016106.1	ENSDARG00000098397	-3.32386	0.0161129	-4.50128
rplp1	ENSDARG00000021864	-3.32853	0.0158738	-0.110549
htr2cl1	ENSDARG00000018228	-3.34064	0.0153086	-2.58587
sec61g	ENSDARG00000018637	-3.34316	0.015254	-0.0809949
CU302321.1	ENSDARG00000117510	-3.35495	0.014782	-27.3001
junbb	ENSDARG00000104773	-3.36056	0.0145121	-0.52632
myo1cb	ENSDARG00000061579	-3.36137	0.0144965	-1.13845
enc3	ENSDARG00000058322	-3.37483	0.0138839	-0.556205
pde4ba	ENSDARG00000032868	-3.37999	0.0136514	-0.994583
si:ch73-335l21.4	ENSDARG00000091234	-3.396	0.0129503	-1.12791
ENSDARG00000103285	ENSDARG00000103285	-3.40316	0.012688	-4.91465
tmem119b	ENSDARG00000068036	-3.40747	0.0125132	-0.611611
podxl	ENSDARG00000031228	-3.40909	0.0124626	-0.845216
ENSDARG00000041723	ENSDARG00000041723	-3.44458	0.0111492	-0.609869
ccdc173	ENSDARG00000077928	-3.46323	0.0105898	-1.22392
h2ax1	ENSDARG00000068995	-3.48384	0.00986572	-0.222841
dmxl2	ENSDARG00000091293	-3.49843	0.00941649	-1.2575
frem2a	ENSDARG00000076856	-3.50364	0.00925306	-1.13041
arpc4	ENSDARG00000054063	-3.51087	0.00902304	-0.227317
gapdh	ENSDARG00000043457	-3.51656	0.00884968	-1.00989
capza1b	ENSDARG00000056090	-3.54408	0.00802415	-0.266519
gal3st2	ENSDARG00000079502	-3.55062	0.00784324	-1.90066
slc38a8b	ENSDARG00000054196	-3.55355	0.00777235	-3.10892
plcl1	ENSDARG00000067676	-3.57648	0.00725537	-0.843846
hmgb2a	ENSDARG00000029722	-3.57952	0.00720127	-0.100972
ppp1r14aa	ENSDARG00000011239	-3.59485	0.00686218	-1.59866
ranbp1	ENSDARG00000014817	-3.61733	0.00633325	-0.164089
zgc:56585	ENSDARG00000026236	-3.61757	0.00633325	-0.782289
ssr3	ENSDARG00000014165	-3.62261	0.00624804	0.0193956
pcdh11	ENSDARG00000098652	-3.63387	0.00602489	-1.78689
kdelr2b	ENSDARG00000037361	-3.63708	0.00596853	-0.0509132
pak1	ENSDARG00000103959	-3.65452	0.00560144	-0.528146
si:ch211-153f2.7	ENSDARG00000104929	-3.67029	0.00530146	-0.990595
ENSDARG00000011602	ENSDARG00000011602	-3.69614	0.00487533	-1.10344
dapp1	ENSDARG00000039535	-3.70329	0.00476104	-1.31004
sept15	ENSDARG00000102889	-3.71159	0.00462843	-0.343659
mat2al	ENSDARG00000063665	-3.73695	0.00421417	-1.42507
cdkn1ca	ENSDARG00000010878	-3.73918	0.00418635	-0.330467
hes6	ENSDARG00000019335	-3.77869	0.00364095	-0.342714
gadd45ga	ENSDARG00000019417	-3.79264	0.00346644	-1.47002
haus7	ENSDARG00000037432	-3.79581	0.00343041	-0.47291
znfl2a	ENSDARG00000008333	-3.82958	0.00309353	-0.841201
rplp0	ENSDARG00000051783	-3.84292	0.00295818	-0.110685
fam114a1	ENSDARG00000008287	-3.89458	0.00245312	-0.756412
si:dkey-18j18.3	ENSDARG00000078140	-3.8958	0.00244691	-0.979771
b4galt4	ENSDARG00000104042	-3.89909	0.00242601	-0.854159
cdx4	ENSDARG00000036292	-3.91364	0.00230164	-0.185975
cyp2aa4	ENSDARG00000098803	-3.93059	0.0021672	-2.13778
BX323557.1	ENSDARG00000097931	-4.00347	0.00164696	-4.03064
AL845324.1	ENSDARG00000023609	-4.01737	0.00156935	-2.00493
si:dkey-61n16.5	ENSDARG00000099695	-4.02904	0.00150553	-4.8479
hmgb2b	ENSDARG00000053990	-4.06403	0.00130697	-0.187641
hoxb7a	ENSDARG00000056030	-4.0831	0.00121419	-0.165212
znfl1h	ENSDARG00000077877	-4.08635	0.00120388	-1.86475
crabp2a	ENSDARG00000073978	-4.1196	0.00105426	-0.481501
znfl1l	ENSDARG00000094197	-4.12561	0.00102993	-4.44088
adamts17	ENSDARG00000075555	-4.12683	0.00102735	-1.09555
pgd	ENSDARG00000015343	-4.16797	0.000869703	-0.565248
selenof	ENSDARG00000099664	-4.17699	0.000839174	-0.0269608
shha	ENSDARG00000068567	-4.21666	0.000731397	-0.316786
tubb2b	ENSDARG00000098591	-4.22349	0.000713786	-0.179466
BX511025.1	ENSDARG00000102446	-4.25967	0.000622283	-4.41061
fuca1.1	ENSDARG00000035890	-4.28178	0.000571519	-0.695323
selenom	ENSDARG00000051957	-4.30722	0.000513403	-0.38322
hjv	ENSDARG00000030494	-4.32109	0.000485199	-0.784074
cfap45	ENSDARG00000068103	-4.34836	0.000436815	-1.76927
rab34b	ENSDARG00000010977	-4.35885	0.000420418	-1.9977
gapdhs	ENSDARG00000039914	-4.3738	0.000395145	-1.07288
bckdhbl	ENSDARG00000093569	-4.37649	0.000391583	-1.4193
si:ch73-7i4.1	ENSDARG00000094554	-4.40551	0.000348303	-5.7756
irx3a	ENSDARG00000101076	-4.43567	0.00030801	-0.697866
cdca7b	ENSDARG00000076659	-4.4425	0.000299397	-0.841434
twist2	ENSDARG00000078266	-4.44746	0.000293891	-0.536477
ENSDARG00000020187	ENSDARG00000020187	-4.48006	0.00025911	-0.576687
kcnq1.1	ENSDARG00000059798	-4.55265	0.000186529	-3.90065
plekhg7	ENSDARG00000062855	-4.57232	0.000171045	-1.12332
actb2	ENSDARG00000037870	-4.62679	0.000134071	-0.132981
myl12.1	ENSDARG00000099766	-4.63232	0.000131012	-0.175988
ssr4	ENSDARG00000019444	-4.66878	0.000110988	-0.0985613
glrx	ENSDARG00000028106	-4.73337	8.33308e-05	-1.10255
cnn2	ENSDARG00000035858	-4.73902	8.13479e-05	-0.596318
BX640512.3	ENSDARG00000103480	-4.78926	6.41384e-05	-3.29307
jpt1b	ENSDARG00000099312	-4.82507	5.44581e-05	-0.350715
ptgdsb.2	ENSDARG00000071626	-4.84791	4.93161e-05	-0.794905
mdh1aa	ENSDARG00000017772	-4.90238	3.83338e-05	-0.8316
abracl	ENSDARG00000042876	-4.92676	3.42634e-05	-0.499813
arpc2	ENSDARG00000075989	-4.93197	3.35003e-05	-0.374702
si:dkey-222f8.3	ENSDARG00000058366	-4.93945	3.2374e-05	-0.970938
zgc:174944-1	ENSDARG00000099825	-4.97692	2.71443e-05	-7.63179
socs3a	ENSDARG00000025428	-4.98025	2.67935e-05	-1.40067
htr5aa	ENSDARG00000038869	-5.06781	1.74966e-05	-1.43234
tob1a	ENSDARG00000032619	-5.07582	1.69227e-05	-0.56433
reck	ENSDARG00000090039	-5.13036	1.30262e-05	-0.423882
tuba1a	ENSDARG00000001889	-5.13918	1.24857e-05	-0.806375
hsp90ab1	ENSDARG00000029150	-5.19174	9.64524e-06	-0.150969
cebpd	ENSDARG00000087303	-5.24487	7.41213e-06	-3.00822
cyp2x7	ENSDARG00000044002	-5.27259	6.43607e-06	-5.92934
si:ch211-222l21.1	ENSDARG00000076532	-5.2895	5.89681e-06	-0.264106
ckap4	ENSDARG00000032405	-5.43908	2.67787e-06	-0.584597
ncam1a	ENSDARG00000056181	-5.44322	2.62941e-06	-2.0046
pcp4a	ENSDARG00000053130	-5.45851	2.44734e-06	-0.866769
tpm3	ENSDARG00000005162	-5.46155	2.42043e-06	-0.356729
nog1	ENSDARG00000058819	-5.4859	2.13143e-06	-0.75912
tbx3b	ENSDARG00000061509	-5.52	1.82253e-06	-1.12002
ppp1r14c	ENSDARG00000077341	-5.53069	1.74298e-06	-0.283651
cbr1l	ENSDARG00000021149	-5.53517	1.71787e-06	-0.857246
sqstm1	ENSDARG00000075014	-5.55037	1.59257e-06	-1.45102
atf3	ENSDARG00000007823	-5.58654	1.3161e-06	-1.32618
nop56	ENSDARG00000012820	-5.58752	1.3161e-06	-0.37969
cerkl	ENSDARG00000079397	-5.60857	1.17242e-06	-2.29317
tubb4b	ENSDARG00000002344	-5.66101	8.80035e-07	-0.254862
foxa2	ENSDARG00000003411	-5.66288	8.75616e-07	-0.387075
rrm2-1	ENSDARG00000078069	-5.67678	8.21882e-07	-0.444884
kdelr2a	ENSDARG00000005254	-5.74978	5.4927e-07	-0.333533
myl6	ENSDARG00000008494	-5.75828	5.27808e-07	-1.01265
slc16a9b	ENSDARG00000104687	-5.76002	5.25637e-07	-1.47659
myoc	ENSDARG00000021789	-5.7671	5.07225e-07	-1.43994
mt-atp6	ENSDARG00000063911	-5.78352	4.63002e-07	-0.0402674
rbp5	ENSDARG00000101481	-5.89668	2.42412e-07	-1.27545
tpm4a	ENSDARG00000023963	-5.98061	1.47217e-07	-0.523865
h1-0	ENSDARG00000038559	-6.02651	1.11695e-07	-0.870317
pcp4l1	ENSDARG00000023181	-6.07792	8.69636e-08	-2.1316
ddx21	ENSDARG00000063626	-6.11138	7.3354e-08	-0.654059
mt-co3	ENSDARG00000063912	-6.11512	7.25469e-08	-0.0386897
anxa11a	ENSDARG00000077383	-6.19267	4.55029e-08	-0.592459
ptgdsb.1	ENSDARG00000027088	-6.26982	2.9151e-08	-0.283482
actb1	ENSDARG00000037746	-6.34355	1.90279e-08	-0.227106
tbxta	ENSDARG00000101576	-6.44114	1.05872e-08	-0.381566
mt-nd4	ENSDARG00000063917	-6.55589	5.16927e-09	-0.147458
calm1a	ENSDARG00000021811	-6.58577	4.26933e-09	-0.784023
ca8	ENSDARG00000039098	-6.60174	3.90733e-09	-1.45372
mt-nd1	ENSDARG00000063895	-6.64726	3.01608e-09	-0.139116
slc25a5	ENSDARG00000092553	-6.84863	8.10452e-10	-0.205766
btc	ENSDARG00000098112	-6.86233	7.44486e-10	-1.61962
etv4	ENSDARG00000018303	-7.01089	2.92354e-10	-0.590089
hspb1	ENSDARG00000041065	-7.02739	2.63035e-10	-0.31903
eef1a1l1	ENSDARG00000020850	-7.0669	2.00546e-10	-0.225579
dad1	ENSDARG00000102105	-7.17197	9.72686e-11	-0.214285
zgc:162730	ENSDARG00000103720	-7.17466	9.72686e-11	-1.11103
gabarapa	ENSDARG00000035557	-7.1847	9.35511e-11	-0.904012
ccng1	ENSDARG00000076667	-7.27627	4.83334e-11	-0.387172
fxyd6l	ENSDARG00000097057	-7.38517	2.23916e-11	-0.932302
gng2	ENSDARG00000056831	-7.50568	9.5482e-12	-0.940487
actc1a-1	ENSDARG00000076126	-7.51881	8.77391e-12	-5.84908
gstp1	ENSDARG00000104068	-7.8322	8.56079e-13	-0.840735
aldob	ENSDARG00000053684	-7.92317	4.28767e-13	-0.956349
glulb	ENSDARG00000100003	-7.94105	3.7825e-13	-0.626155
gpd1b	ENSDARG00000043180	-8.21099	4.3875e-14	-1.41794
tmem88b	ENSDARG00000069388	-8.34069	1.60558e-14	-2.88729
rpl12	ENSDARG00000006691	-8.37658	1.2108e-14	-0.254059
b3gnt7l	ENSDARG00000053133	-8.47588	5.42561e-15	-0.719796
zgc:113691	ENSDARG00000038898	-9.01019	5.41331e-17	-1.81737
si:ch211-51a6.2	ENSDARG00000030967	-9.21411	8.71848e-18	-2.02697
mt-co2	ENSDARG00000063908	-9.33674	3.01038e-18	-0.201875
noto	ENSDARG00000021201	-9.43613	1.20881e-18	-0.906195
fibinb	ENSDARG00000087196	-9.51831	5.67784e-19	-1.21867
parvb	ENSDARG00000019117	-9.544	4.58082e-19	-1.15399
calm2a	ENSDARG00000031427	-9.91787	1.24321e-20	-0.759408
dap1b-1	ENSDARG00000086842	-10.1668	1.03312e-21	-1.36314
CABZ01079281.1	ENSDARG00000117609	-10.8888	5.43335e-25	-2.35684
tuba8l2	ENSDARG00000031164	-10.9221	3.92819e-25	-1.24611
fn1b	ENSDARG00000006526	-11.1283	4.34884e-26	-1.20661
marcksl1a	ENSDARG00000039034	-11.8126	1.86707e-29	-0.984698
CABZ01079280.1	ENSDARG00000117659	-13.2142	4.84568e-37	-3.144
fthl27	ENSDARG00000031776	-15.1156	1.16134e-48	-0.843819
tmsb4x	ENSDARG00000077777	-15.1989	3.59536e-49	-0.872905
mt-cyb	ENSDARG00000063924	-15.2178	2.99314e-49	-0.400043
CABZ01079276.1	ENSDARG00000117717	-15.8858	9.93398e-54	-5.47017
ENSDARG00000104264	ENSDARG00000104264	-17.2354	2.05929e-63	-2.00718
gpx4a	ENSDARG00000068478	-19.8395	2.71479e-84	-3.56809
si:dkey-102m7.3	ENSDARG00000100366	-22.1245	9.1777e-105	-5.2663
bzw1b	ENSDARG00000099148	-25.2784	5.5208e-137	-3.21674
