# Supplementary material for: Cohesin composition and dosage independently affect early development in zebrafish
Source: Development. 2024 Aug 1;151(15):dev202593. doi: 10.1242/dev.202593 (PMC11317101; doi:10.1242/dev.202593)
Supplement: Table S9. Gene set enrichment analysis results comparing the notochord cluster of homozygous stag2b-/- and wild-type tailbuds, related to Fig. S11. [file develop-151-202593-TableS9.xlsx]

## Sheet: Data S9
Data S9: Gene set enrichment analysis results comparing the notochord cluster of homozygous stag2b-/- and wild type tailbuds, related to Figure S11
Term	ES	NES	NOM p-val	FDR q-val	FWER p-val	Tag %	Gene %	Lead_genes
Adherens junction	0.591754	2.17623	0	0.00660996	0.005	17/38	0.1703	ptprfa;igf1ra;smad3a;ptprfb;nlk2;farp2;insrb;fgfr1a;actn4;src;ctnnb1;tcf7l1a;met;tjp1b;nectin1b;ctnna2;sorbs1
Hedgehog signaling pathway	0.603228	1.97372	0	0.0244568	0.036	10/23	0.1003	gli3;gli2a;hhip;boc;gli1;smurf1;ptch1;arrb2b;bcl2a;csnk1g2b
Cell adhesion molecules (CAMs)	0.446587	1.94852	0	0.0211519	0.045	33/77	0.3045	nlgn4xa;ptprfa;neo1a;nlgn3a;ptprfb;sdc2;nrxn3a;itga6b;cdh2;f11r.1;cntnap2a;cadm1a;jam2a;itga6a;nectin1b;negr1;nrxn1a;si:dkey-237i9.8;cldng;cd99;cldnb;ncam1b;nrxn2a;nectin3b;cldnh;alcama;lrrc4bb;cldnc;cldn2;itga9;cldne;cdh1;vcana
Ferroptosis	-0.61555	-1.92139	0.00206186	0.0450548	0.056	5/19	0.102	gpx4a;fthl27;slc3a2a;acsl1a;cp
Protein processing in endoplasmic reticulum	0.537511	1.90172	0.0095057	0.0244568	0.062	29/60	0.2072	sec61a1l;hsp90aa1.2;hsp90b1;canx;dnajb2;calr3a;p4hb;calr3b;sec23a;sec61a1;sec24d;pdia3;hspa5;hsp90aa1.1;man1a1;nfe2l2a;pdia6;edem1;bcl2a;calr;rrbp1b;sec61b;tram1;rrbp1a;hyou1;rpn1;ddost;dnajb11;man1b1a
Ether lipid metabolism	0.570354	1.8809	0.00589391	0.0235314	0.075	7/19	0.1717	pla2g4ab;pla2g12b;pld2;plpp3;si:ch211-214p16.3;plpp1a;pld1a
Progesterone-mediated oocyte maturation	0.468929	1.88078	0.010142	0.0196095	0.075	11/38	0.1671	insb;hsp90aa1.2;igf1ra;gnai2a;cpeb4b;hsp90aa1.1;cpeb3;adcy5;gnaia;rps6ka3a;aurka
Fructose and mannose metabolism	-0.565597	-1.81327	0	0.0573124	0.122	5/16	0.1179	aldob;pfkfb4b;gmppb;pmm2;hkdc1
Salmonella infection	-0.476296	-1.79535	0.0117647	0.0470425	0.148	9/29	0.0813	actb1;arpc2;arpc5b;il1b;jun;fosab;actb2;arpc4;zgc:171775
Necroptosis	-0.434203	-1.7032	0.008	0.0770239	0.287	15/46	0.2148	fthl27;slc25a5;sqstm1;glulb;hsp90ab1;usp21;stat3;il1b;capn2a;chmp6a;chmp2bb;fadd;tnfa;pla2g4f.1;chmp5b
mTOR signaling pathway	0.420567	1.70289	0.0141414	0.077242	0.269	23/50	0.4459	insb;igf1ra;wnt5b;insrb;skp2;fzd3a;lrp5;fzd7b;fzd7a;rps6ka3a;irs1;prkcg;wnt10a;igf1rb;igf1;wnt5a;wnt9b;deptor;rps6ka3b;wnt3a;wnt6b;fzd10;ddit4
Ubiquitin mediated proteolysis	0.527955	1.69113	0.0262626	0.0771712	0.29	9/18	0.1942	fbxw7;cblb;skp2;cblc;smurf1;mdm2;cbl;nedd4l;wwp2
Notch signaling pathway	0.52978	1.68628	0.0348837	0.0702124	0.295	18/26	0.3116	her15.1;ncor2;maml3;notch3;notch1a;notch1b;jag1a;dld;jag2a;her15.2;her6;jag2b;numbl;dla;jag1b;rfng;dlc;lfng
Regulation of actin cytoskeleton	0.339353	1.65202	0.00387597	0.0801127	0.351	70/120	0.4857	itga10;insb;dock1;vav2;myl9a;fgfr1a;actn4;itgb6;itga6b;cfl1;src;diaph2;fgfr2;arpc3;fgfr4;pdgfrb;msna;gna12a;pip5k1ca;cxcl12a;pdgfaa;rras2;pdgfra;enah;itga6a;tiam1a;pdgfd;ptk2ab;lpar1;si:ch211-203d1.3;rras;cxcl12b;mylk2;itga9;mylk4b;arpc1b;itga1;fgfr3;iqgap2;waslb;rac2;itgb3b;itgae.2;mylkb;chrm1a;si:dkey-32n7.4;itga2b;fgf16;mylk4a;baiap2a;itga5;itgb5;cxcr4a;bcar1;pxna;vcla;cyfip2;zgc:86896;actn1;c…
Endocytosis	0.343844	1.64612	0.0118343	0.0754737	0.362	55/101	0.4857	igf1ra;sh3gl3a;psd3l;smad3a;gbf1;cblb;agap1;pld2;cblc;src;fgfr2;arpc3;fgfr4;smurf1;arrb2b;mdm2;asap1a;pip5k1ca;asap2a;pdgfra;grk6;cbl;nedd4l;zfyve9a;dnm2a;pld1a;epn1;cyth1b;pard6gb;iqsec3a;zgc:158296;rab11fip4b;si:ch211-284f22.3;agap3;arpc1b;asap2b;fgfr3;igf1rb;waslb;il2rb;sh3gl2b;epn3b;cav3;cxcr4a;asap1b;mvb12bb;sh3gl1a;rab11fip4a;dnm1a;zgc:86896;rab11fip1b;tfr1a;cyth3a;rab11al;cxcr4b
